# Supplementary material for: Coxsackievirus and adenovirus receptor expression facilitates enteroviral infections to drive the development of pancreatic cancer
Source: Nat Commun. 2024 Dec 4;15:10547. doi: 10.1038/s41467-024-55043-x (PMC11615305; doi:10.1038/s41467-024-55043-x)
Supplement: Supplementary file 4 — Source Data [file 41467_2024_55043_MOESM4_ESM.xlsx]

## Sheet: Figure 1
Figure 1A										Figure 1C					Figure 1F
	GeneName	Acini	PanIN1A/B	SumLCM1+LCM2	Log2LCM1	Log2LCM2	log2FC(LCM1/LCM2)	G*(-1)				Ad-CMV-GFP	Ad-Cre-GFP				Absence	Presence
		PS_LCM1_RPKM	PS_LCM2_RPKM								Cxadr/Gapdh - Relative Fold (Ad-CMV-GFP set 1)	1	11.4079			MC-PDAC	0.03	0.97
	Cxadr	0.200216	32.212	32.4122	-2.32037	5.00953	-7.3299	7.3299				1	10.7993			US Biomax	0.03	0.97
	Fam84a	0.00346089	13.6439	13.6474	-8.17464	3.77018	-11.9448	11.9448				1	7.54465
	Mal	0.0168374	60.8949	60.9117	-5.89218	5.92825	-11.8204	11.8204			Average Fold	1	9.91729
	Fam3b	0.00851989	30.1361	30.1446	-6.87495	4.91342	-11.7884	11.7884			Standard Deviation	0	2.07718
	Phgr1	0.0213464	71.212	71.2334	-5.54987	6.15405	-11.7039	11.7039
	Sftpd	0.00881523	25.2992	25.308	-6.82579	4.66102	-11.4868	11.4868
	Tspan2	0.00255077	6.94483	6.94738	-8.61485	2.79594	-11.4108	11.4108		Figure 1D
	Tnfrsf12a	0.0121347	30.527	30.5391	-6.36472	4.93201	-11.2967	11.2967			TPM Values
	Samd5	0.00468662	11.2347	11.2394	-7.73724	3.48989	-11.2271	11.2271			Normal	Tumor
	Tuba1a	0.00709819	15.514	15.5211	-7.13833	3.9555	-11.0938	11.0938			10.806	38.711
	Cwh43	0.0273405	59.1351	59.1625	-5.19282	5.88594	-11.0788	11.0788			1.1	31.246
	Il18r1	0.00242794	5.13029	5.13272	-8.68605	2.35904	-11.0451	11.0451			9.874	38.462
	Flrt3	0.00240399	4.93825	4.94065	-8.70035	2.304	-11.0044	11.0044			5.813	17.745
	Ano7	0.0117418	23.8468	23.8586	-6.4122	4.57573	-10.9879	10.9879			6.064	29.901
	Oasl1	0.00448364	8.63963	8.64411	-7.80111	3.11097	-10.9121	10.9121			6.173	58.21
	Otop3	0.00481986	9.05221	9.05703	-7.69679	3.17827	-10.8751	10.8751			8.636	18.84
	Opa3	0.00256812	4.45994	4.46251	-8.60507	2.15702	-10.7621	10.7621			11.79	11.102
	Spib	0.00823499	14.1896	14.1979	-6.92402	3.82677	-10.7508	10.7508			7.527	10.213
	S100a14	0.0213075	36.5458	36.5671	-5.5525	5.19163	-10.7441	10.7441			3.115	46.617
	Aqp5	0.0140261	23.6592	23.6732	-6.15574	4.56433	-10.7201	10.7201			6.743	25.081
	Wfdc18	0.00958052	15.3108	15.3204	-6.70568	3.93648	-10.6422	10.6422			4.684	17.494
	Bmx	0.00378203	5.89264	5.89642	-8.04662	2.55891	-10.6055	10.6055			7.12	27.729
	Tspan6	0.00567579	8.57326	8.57893	-7.46096	3.09984	-10.5608	10.5608			8.529	12.549
	Fam167a	0.00273633	4.1138	4.11654	-8.51354	2.04047	-10.554	10.554			4.724	25.958
	Dpcr1	0.0223924	33.5396	33.562	-5.48084	5.06779	-10.5486	10.5486			4.864	18.855
	Hexb	0.0122812	18.1432	18.1555	-6.34741	4.18136	-10.5288	10.5288			2.817	15.695
	Mgat3	0.0100281	14.6704	14.6804	-6.6398	3.87484	-10.5146	10.5146			4.339	51.219
	Sptssb	0.0896384	129.12	129.21	-3.47974	7.01257	-10.4923	10.4923			6.703	5.706
	Vnn1	0.0193592	27.792	27.8114	-5.69084	4.7966	-10.4874	10.4874			6.814	36.273
	Lipa	0.011816	16.6022	16.614	-6.40312	4.0533	-10.4564	10.4564			8.921	35.064
	Ppy	0.0933957	128.009	128.102	-3.4205	7.0001	-10.4206	10.4206			8.408	17.062
	Anxa10	0.137544	187.509	187.646	-2.86203	7.55081	-10.4128	10.4128			7.857	79.291
	Crip1	0.0786848	95.6515	95.7302	-3.66777	6.57972	-10.2475	10.2475			7.856	46.745
	Timm8b	0.0221549	26.8736	26.8958	-5.49623	4.74812	-10.2443	10.2443			6.82	8.021
	Paqr7	0.00274596	3.30217	3.30492	-8.50847	1.72342	-10.2319	10.2319			6.257	36.739
	Psca	0.176622	211.065	211.242	-2.50126	7.72155	-10.2228	10.2228			5.039	6.447
	Atp10b	0.00595793	7.1011	7.10706	-7.39097	2.82804	-10.219	10.219			7.943	3.994
	Mcpt2	0.228661	270.443	270.671	-2.12872	8.07918	-10.2079	10.2079			6.119	9.042
	Gkn1	1.76281	2069.33	2071.09	0.817881	11.0149	-10.1971	10.1971			6.993	19.7
	Vsig1	0.0168982	19.6265	19.6434	-5.88698	4.29473	-10.1817	10.1817			8.186	32.152
	Gsta4	0.37853	433.697	434.076	-1.40152	8.76054	-10.1621	10.1621			6.007	30.048
	Car2	0.106212	121.658	121.764	-3.23498	6.92669	-10.1617	10.1617			10.74	33.46
	Akr1b7	0.0182493	20.4685	20.4868	-5.77601	4.35534	-10.1313	10.1313			8.877	16.274
	Muc5ac	0.108756	120.479	120.588	-3.20083	6.91264	-10.1135	10.1135			8.127	6.378
	Tnfrsf11b	0.00829926	9.07301	9.08131	-6.9128	3.18158	-10.0944	10.0944			5.761	54.804
	Tff1	4.88426	5207.81	5212.69	2.28814	12.3465	-10.0583	10.0583			12.569	25.742
	Ces2d-ps	0.00617625	6.40415	6.41033	-7.33905	2.67901	-10.0181	10.0181			10.672	44.696
	Aldh1a3	0.0202735	20.9888	21.0091	-5.62426	4.39155	-10.0158	10.0158			4.492	34.05
	Acsm3	0.00710825	7.3577	7.3648	-7.13629	2.87925	-10.0155	10.0155			6.552	23.609
	Ugt1a2	0.03173	32.5787	32.6105	-4.97801	5.02586	-10.0039	10.0039			8.651	20.794
	Tspan8	0.238104	243.909	244.148	-2.07034	7.9302	-10.0005	10.0005			5.735	38.376
	Ugt1a1	0.0315447	32.2677	32.2993	-4.98646	5.01202	-9.99848	9.99848			8.175	24.084
	Lipo1	0.00340845	3.4688	3.47221	-8.19667	1.79444	-9.99111	9.99111			5.247	29.119
	Ugt1a8	0.0315022	32.0162	32.0477	-4.9884	5.00073	-9.98913	9.98913			6.604	21.494
	Ugt1a9	0.0320342	32.4833	32.5153	-4.96424	5.02163	-9.98587	9.98587			11.092	40.97
	Ugt1a10	0.0309466	31.3417	31.3727	-5.01408	4.97001	-9.98409	9.98409			4.428	12.655
	Cybrd1	0.0021906	2.21568	2.21787	-8.83446	1.14775	-9.98221	9.98221			5.018	16.134
	Mmp28	0.00603758	6.0815	6.08754	-7.37181	2.60443	-9.97624	9.97624			4.885	11.673
	Ces2c	0.0237398	23.7491	23.7728	-5.39655	4.5698	-9.96635	9.96635			5.484	30.21
	2210407C18Rik	0.250667	250.211	250.461	-1.99615	7.967	-9.96315	9.96315			8.444	29.326
	Chga	0.0559109	55.7863	55.8422	-4.16073	5.80184	-9.96256	9.96256			6.299	3.975
	Clec4n	0.0082321	8.15115	8.15938	-6.92452	3.027	-9.95153	9.95153			7.255	40.512
	Rfx6	0.00878214	8.66158	8.67037	-6.83121	3.11463	-9.94584	9.94584			8.059	28.255
	Tmem45b	0.0371831	36.4048	36.442	-4.74921	5.18606	-9.93527	9.93527			7.327	45.624
	Bcl2l14	0.00571461	5.48793	5.49364	-7.45113	2.45626	-9.90739	9.90739			3.546	33.639
	Cldn1	0.00360154	3.39331	3.39691	-8.11717	1.76269	-9.87986	9.87986			7.141	40.101
	Aldoc	0.00716778	6.75036	6.75752	-7.12426	2.75496	-9.87922	9.87922			8.221	49.639
	Gkn2	1.90954	1789.53	1791.44	0.933225	10.8054	-9.87214	9.87214			7.836	27.644
	Cldn18	0.0341197	31.9641	31.9982	-4.87325	4.99838	-9.87163	9.87163			6.634	37.923
	Sh2d7	0.02543	23.8147	23.8401	-5.29732	4.57378	-9.8711	9.8711			7.555	28.34
	Agr2	0.117702	108.177	108.295	-3.08678	6.75725	-9.84403	9.84403			6.806	14.514
	Mir147	0.146223	134.169	134.315	-2.77376	7.0679	-9.84166	9.84166			11.245	5.542
	Ctse	0.320943	293.383	293.704	-1.63961	8.19664	-9.83625	9.83625			5.823	37.701
	Npnt	0.00698099	6.31714	6.32412	-7.16235	2.65927	-9.82162	9.82162			7.486	8.666
	Nt5e	0.0139061	12.5572	12.5711	-6.16814	3.65044	-9.81858	9.81858			4.054	13.948
	Nqo1	0.0301102	27.0752	27.1053	-5.0536	4.7589	-9.8125	9.8125			7.204	15.39
	Suox	0.0149334	13.3928	13.4078	-6.06532	3.74339	-9.80871	9.80871			11.134	26.05
	Pou2f3	0.00431176	3.84117	3.84548	-7.85751	1.94155	-9.79905	9.79905			7.938	35.529
	Prap1	0.0753482	66.6766	66.7519	-3.73028	6.05911	-9.78939	9.78939			4.921	17.811
	Col8a1	0.0251861	22.0513	22.0765	-5.31123	4.46279	-9.77402	9.77402			5.147	16.352
	Areg	0.0194963	17.0349	17.0544	-5.68065	4.09043	-9.77108	9.77108			4.611	19.599
	Napepld	0.00591246	5.10558	5.11149	-7.40202	2.35207	-9.7541	9.7541			11.404	26.226
	Disp2	0.00122413	1.0512	1.05242	-9.67402	0.0720345	-9.74606	9.74606			4.373	22.838
	Hist1h1a	0.0181925	15.5997	15.6179	-5.78051	3.96345	-9.74395	9.74395			10.006	26.317
	Sh2d6	0.0134612	11.4809	11.4944	-6.21505	3.52117	-9.73621	9.73621			3.087	25.969
	Mrps33	0.0094566	8.00228	8.01173	-6.72446	3.00041	-9.72487	9.72487			8.103	36.126
	Serpinb5	0.0127566	10.7877	10.8004	-6.29261	3.43131	-9.72393	9.72393			7.589	25.693
	Ripply3	0.0152713	12.8654	12.8807	-6.03303	3.68542	-9.71846	9.71846			8.806	15.958
	Aadac	0.00778816	6.53843	6.54622	-7.0045	2.70894	-9.71345	9.71345			3.632	11.169
	Onecut3	0.00979511	8.15079	8.16058	-6.67372	3.02694	-9.70066	9.70066			8.033	2.964
	Paqr5	0.0177464	14.7074	14.7251	-5.81633	3.87847	-9.6948	9.6948			5.761	8.034
	Fer1l6	0.010167	8.39067	8.40084	-6.61997	3.06879	-9.68875	9.68875			7.021	28.432
	Clca3	0.310773	255.319	255.629	-1.68607	7.99616	-9.68222	9.68222			7.712	19.84
	F2rl1	0.0127381	10.3344	10.3471	-6.29471	3.36938	-9.66409	9.66409			5.625	14.603
	Sema3e	0.00462852	3.70748	3.71211	-7.75523	1.89044	-9.64567	9.64567			6.521	7.749
	Gabra1	0.00453316	3.62699	3.63153	-7.78527	1.85877	-9.64404	9.64404			8.179	65.935
	2010107E04Rik	0.0639225	50.8245	50.8884	-3.96753	5.66745	-9.63499	9.63499			7.352	20.604
	Pyy	0.166583	132.214	132.38	-2.58569	7.04673	-9.63242	9.63242			15.553	27.243
	A4gnt	0.00424141	3.35729	3.36153	-7.88124	1.7473	-9.62854	9.62854			8.096	18.01
	F3	0.0373931	29.5257	29.5631	-4.74108	4.8839	-9.62498	9.62498			7.463	19.39
	Ly6d	0.125614	99.1677	99.2933	-2.99293	6.6318	-9.62473	9.62473			7.904	11.311
	Ghrl	0.531719	417.304	417.836	-0.911265	8.70496	-9.61622	9.61622			9.639	40.437
	Sox11	0.00140734	1.10282	1.10423	-9.47281	0.1412	-9.61401	9.61401			9.422	27.466
	Ugt1a5	0.0424603	32.8321	32.8745	-4.55774	5.03703	-9.59478	9.59478			8.076	10.142
	Tmem150b	0.00313362	2.42288	2.42602	-8.31795	1.27673	-9.59468	9.59468			3.122	21.216
	Gm13436	0.0205947	15.8979	15.9185	-5.60158	3.99076	-9.59234	9.59234			6.174	9.731
	Foxq1	0.0308533	23.7782	23.8091	-5.01843	4.57157	-9.59	9.59			3.595	10.329
	9530053A07Rik	0.000987657	0.757053	0.75804	-9.9837	-0.401534	-9.58217	9.58217			9.917	49.714
	Ugt1a6a	0.0271222	20.7669	20.794	-5.20438	4.37621	-9.5806	9.5806			5.093	12.952
	Thbs4	0.0106667	8.11089	8.12156	-6.55074	3.01986	-9.5706	9.5706			5.885	37.292
	Gm26894	0.0103064	7.82262	7.83293	-6.60031	2.96765	-9.56796	9.56796			5.719	36.042
	Gm23812	0.1	75.226	75.326	-3.32193	6.23316	-9.55509	9.55509			6.731	37.035
	Capn13	0.0268401	19.9088	19.9356	-5.21947	4.31533	-9.5348	9.5348			6.703	37.273
	Fam213a	0.0198335	14.6234	14.6432	-5.65592	3.8702	-9.52612	9.52612			8.772	12.408
	Il1rn	0.0147913	10.8766	10.8914	-6.07911	3.44316	-9.52226	9.52226			10.965	35.737
	Pcsk1n	0.00533173	3.87994	3.88527	-7.55118	1.95603	-9.50722	9.50722			9.837	56.05
	Apob	0.00503673	3.6446	3.64964	-7.6333	1.86576	-9.49906	9.49906			5.183	33.04
	Sult1d1	0.0142656	10.3058	10.3201	-6.13131	3.36539	-9.4967	9.4967			13.418	14.959
	Ugt1a6b	0.0441797	31.8775	31.9217	-4.50047	4.99447	-9.49494	9.49494			7.673	23.336
	Ptgr1	0.0712971	50.5851	50.6564	-3.81001	5.66064	-9.47065	9.47065			6.821	27.381
	Ugt1a7c	0.0332639	23.5552	23.5885	-4.9099	4.55798	-9.46787	9.46787			5.194	26.126
	Msrb3	0.00577812	4.08906	4.09484	-7.43518	2.03177	-9.46695	9.46695			8.626	52.601
	Gm25939	0.1	70.6739	70.7739	-3.32193	6.14311	-9.46503	9.46503			8.27	11.779
	Agt	0.0123655	8.73537	8.74773	-6.33753	3.12687	-9.4644	9.4644			3.753	56.178
	Acta2	0.0328221	23.1153	23.1481	-4.92919	4.53077	-9.45996	9.45996			7.626	40.853
	Slc28a2	0.00277924	1.94941	1.95219	-8.4911	0.963041	-9.45414	9.45414			8.681	36.752
	Sytl2	0.0135843	9.47377	9.48736	-6.20191	3.24394	-9.44585	9.44585			7.3	13.338
	Rpl19-ps11	0.0325391	22.681	22.7136	-4.94168	4.50341	-9.4451	9.4451			6.814	36.952
	Smpd3	0.0749714	52.1722	52.2472	-3.73752	5.70521	-9.44273	9.44273			12.158	7.713
	Slc39a4	0.0315447	21.933	21.9646	-4.98646	4.45503	-9.44149	9.44149			6.116	13.435
	Tspan1	0.0401642	27.8682	27.9084	-4.63795	4.80055	-9.4385	9.4385			8.075	19.873
	Cldn4	0.0452401	31.309	31.3542	-4.46625	4.9685	-9.43476	9.43476			7.676	55.31
	Fcgbp	0.0490287	33.9304	33.9794	-4.35023	5.08451	-9.43473	9.43473			5.359	54.285
	Gsto1	0.463397	316.695	317.158	-1.10968	8.30695	-9.41663	9.41663			4.88	26.501
	Dkk3	0.00696713	4.72554	4.73251	-7.16522	2.24048	-9.4057	9.4057			11.3	10.959
	F5	0.025187	16.9166	16.9418	-5.31117	4.08037	-9.39154	9.39154			4.688	8.259
	Mmgt1	0.00828652	5.54379	5.55208	-6.91502	2.47087	-9.38589	9.38589			6.464	10.698
	Plat	0.01848	12.2702	12.2886	-5.7579	3.61708	-9.37498	9.37498			6.566	18.552
	F2r	0.0176811	11.7128	11.7305	-5.82165	3.55001	-9.37166	9.37166			5.638	45.902
	Cxcl14	0.0384796	25.3366	25.3751	-4.69976	4.66315	-9.36291	9.36291			7.445	13.276
	Bace2	0.081387	53.5743	53.6556	-3.61906	5.74347	-9.36253	9.36253			12.072	18.128
	Scg2	0.00929874	6.0897	6.099	-6.74875	2.60637	-9.35512	9.35512			6.976	48.18
	Prdx1	0.188302	123.284	123.472	-2.40888	6.94584	-9.35472	9.35472			8.712	32.856
	Triqk	0.00327762	2.11983	2.1231	-8.25314	1.08395	-9.33708	9.33708			8.277	43.146
	Sdcbp2	0.0501335	32.4103	32.4605	-4.31808	5.01838	-9.33646	9.33646			12.885	45.288
	Rpsa-ps12	0.0130995	8.42846	8.44156	-6.25435	3.07527	-9.32962	9.32962			14.138	34.348
	Lgals4	0.212136	136.099	136.311	-2.23694	7.08851	-9.32545	9.32545			6.052	17.279
	Lsm8	0.00569375	3.6516	3.65729	-7.45641	1.86853	-9.32493	9.32493			7.127	31.785
	Golm1	0.199502	127.842	128.042	-2.32552	6.99822	-9.32374	9.32374			3.496	14.042
	Ins1	0.0805159	51.2201	51.3006	-3.63458	5.67864	-9.31322	9.31322			8.331	26.783
	Ttc9	0.0114516	7.26069	7.27214	-6.44831	2.86011	-9.30841	9.30841			7.419	30.615
	Duoxa2	0.0881191	55.7539	55.842	-3.5044	5.801	-9.3054	9.3054			4.257	19.709
	Plet1	0.0240201	15.1594	15.1834	-5.37961	3.92214	-9.30175	9.30175			5.799	65.672
	Mir21a	0.1	63.0866	63.1866	-3.32193	5.97926	-9.30119	9.30119			8.067	56.959
	Idi1	0.013346	8.41867	8.43201	-6.22744	3.07359	-9.30104	9.30104			6.311	26.384
	Eps8l3	0.0257661	16.1957	16.2215	-5.27838	4.01754	-9.29592	9.29592			7.496	34.159
	Vopp1	0.00484281	3.04322	3.04806	-7.68994	1.6056	-9.29554	9.29554			10.301	15.701
	Gcnt3	0.165869	103.414	103.579	-2.59189	6.69228	-9.28417	9.28417			5.34	14.934
	Coa3	0.0263761	16.3821	16.4085	-5.24462	4.03405	-9.27868	9.27868			6.527	26.674
	Gkn3	1.99347	1221.04	1223.04	0.995284	10.2539	-9.25861	9.25861			8.131	25.759
	Htatip2	0.0159588	9.77214	9.78809	-5.9695	3.28867	-9.25818	9.25818			9.591	31.73
	Stard4	0.00837502	5.10385	5.11223	-6.89969	2.35159	-9.25128	9.25128			12.052	38.653
	Vdr	0.00414008	2.51871	2.52285	-7.91612	1.33268	-9.24881	9.24881			10.353	38.151
	Nfe2l3	0.0236002	14.3084	14.332	-5.40506	3.83879	-9.24385	9.24385			4.164	6.948
	Cyp2c65	0.0485135	29.2864	29.335	-4.36547	4.87216	-9.23763	9.23763			6.718	36.223
	Hsd17b12	0.0291474	17.5479	17.5771	-5.10049	4.13323	-9.23372	9.23372			3.38	21.376
	Hspa1b	0.0166873	9.85441	9.87109	-5.9051	3.30077	-9.20587	9.20587			7.77	70.667
	Sgpp2	0.011689	6.8991	6.91079	-6.4187	2.78641	-9.20511	9.20511			10.357	33.032
	Lamc2	0.0523782	30.8024	30.8547	-4.25489	4.94497	-9.19986	9.19986			5.966	9.585
	Ppcs	0.00728382	4.27018	4.27746	-7.10109	2.0943	-9.19539	9.19539			9.561	33.528
	Tyrobp	0.0414082	24.1548	24.1962	-4.59394	4.59424	-9.18818	9.18818			7.043	12.926
	Gm23419	0.550485	320.945	321.495	-0.861225	8.32618	-9.18741	9.18741			6.37	47.456
	Pcdh20	0.00425917	2.4632	2.46746	-7.87521	1.30053	-9.17574	9.17574			7.032	0.959
	Me1	0.0638228	36.7076	36.7714	-3.96978	5.19801	-9.16779	9.16779			7.652	24.269
	Atp2a3	0.0664397	38.1707	38.2371	-3.91181	5.25439	-9.16621	9.16621			7.889	47.746
	AA467197	0.0388632	22.2324	22.2713	-4.68545	4.47459	-9.16004	9.16004			9.933	4.259
	Hspa2	0.00464015	2.65448	2.65912	-7.75161	1.40843	-9.16004	9.16004			6.861	9.682
	Ndufa1	0.0557039	31.7735	31.8292	-4.16608	4.98975	-9.15583	9.15583			7.623	20.023
	Ifitm2	0.0931354	52.8679	52.9611	-3.42453	5.72432	-9.14885	9.14885			7.079	21.824
	Rgs13	0.105958	59.9052	60.0111	-3.23843	5.90461	-9.14304	9.14304			5.809	23.932
	Gsta1	0.378926	213.931	214.31	-1.40001	7.741	-9.14101	9.14101			11.217	8.766
	Msln	0.0165926	9.30981	9.3264	-5.91331	3.21875	-9.13206	9.13206			4.249	22.262
	Slc6a20a	0.00428021	2.38606	2.39034	-7.8681	1.25463	-9.12274	9.12274			6.031	9.79
	St6gal2	0.00158593	0.88079	0.882376	-9.30046	-0.18313	-9.11733	9.11733			9.203	24.337
	Slc26a2	0.045388	25.2055	25.2509	-4.46155	4.65567	-9.11721	9.11721			15.012	14.654
	Plac8	0.154208	85.5061	85.6603	-2.69705	6.41796	-9.115	9.115			8.686
	Ptprh	0.0087232	4.8289	4.83762	-6.84093	2.2717	-9.11262	9.11262			8.018
	Hepacam2	0.00810098	4.45939	4.46749	-6.94769	2.15685	-9.10453	9.10453			3.613
	RP23-407E2.30	0.0152813	8.40399	8.41927	-6.03209	3.07107	-9.10317	9.10317			4.797
	Slc9a2	0.016747	9.19403	9.21077	-5.89995	3.2007	-9.10065	9.10065			8.507
	Arhgap40	0.00530032	2.9083	2.9136	-7.5597	1.54017	-9.09988	9.09988			7.201
	Fer1l4	0.0186568	10.2087	10.2274	-5.74416	3.35173	-9.09588	9.09588			5.263
	Anxa1	0.0807055	44.0924	44.1731	-3.63119	5.46246	-9.09365	9.09365			6.254
	Sertad1	0.0173945	9.48634	9.50373	-5.84522	3.24585	-9.09108	9.09108			9.874
	Ndufc2	0.0464814	25.2587	25.3052	-4.4272	4.65871	-9.08592	9.08592			12.787
	St8sia3	0.0140388	7.55592	7.56996	-6.15444	2.91761	-9.07205	9.07205			5.299
	Gjb3	0.00594703	3.19118	3.19713	-7.39361	1.67409	-9.06771	9.06771			7.437
	Tm4sf5	0.0207776	11.1146	11.1354	-5.58882	3.47439	-9.06321	9.06321			4.348
	Ptprr	0.0039453	2.10635	2.1103	-7.98565	1.07475	-9.0604	9.0604			6.351
	Adam28	0.0254231	13.5294	13.5548	-5.29772	3.75802	-9.05574	9.05574			10.245
	Emp1	0.172761	91.7216	91.8943	-2.53315	6.51919	-9.05234	9.05234			2.439
	S100a6	1.12104	595.179	596.3	0.164838	9.21718	-9.05234	9.05234			7.218
	Cycs	0.00687096	3.62389	3.63076	-7.18527	1.85754	-9.04281	9.04281			7.045
	Cxcl17	0.0153515	8.09669	8.11204	-6.02548	3.01733	-9.04281	9.04281			12.922
	Myo1a	0.0276299	14.5452	14.5729	-5.17763	3.86247	-9.0401	9.0401
	Pglyrp1	0.137218	72.1712	72.3084	-2.86546	6.17335	-9.03881	9.03881			Outliers: ROUT (Q=1%) [GraphPad Prism]
	Gm9294	0.0148074	7.785	7.79981	-6.07754	2.9607	-9.03824	9.03824			Normal	Tumor
	C130074G19Rik	0.0154121	8.09654	8.11195	-6.01979	3.0173	-9.03709	9.03709			35.385	88.443
	Tmem54	0.0286945	15.0343	15.063	-5.12308	3.91019	-9.03327	9.03327			37.808	91.161
	Tnc	0.10986	57.2567	57.3666	-3.18626	5.83937	-9.02564	9.02564			18.069
	Krt19	0.705902	365.681	366.387	-0.50246	8.51444	-9.0169	9.0169			17.287
	Gm22123	0.1	51.7936	51.8936	-3.32193	5.6947	-9.01663	9.01663			16.64
	Mcpt1	0.0909451	47.0414	47.1323	-3.45886	5.55586	-9.01472	9.01472
	Rps26	0.313334	161.544	161.857	-1.67423	7.33578	-9.01001	9.01001
	Wisp1	0.0042391	2.1845	2.18874	-7.88202	1.1273	-9.00933	9.00933
	Vsig2	0.229761	118.013	118.243	-2.1218	6.8828	-9.0046	9.0046
	Anxa2	0.235085	120.671	120.906	-2.08875	6.91493	-9.00368	9.00368
	Rab3b	0.00331853	1.69626	1.69958	-8.23524	0.762357	-8.9976	8.9976
	Tspan12	0.0712466	36.3489	36.4201	-3.81103	5.18384	-8.99487	8.99487
	Oit1	0.0373732	18.7368	18.7741	-4.74185	4.2278	-8.96965	8.96965
	Trim29	0.00826408	4.13796	4.14623	-6.91893	2.04892	-8.96785	8.96785
	Muc4	0.0198976	9.95684	9.97674	-5.65126	3.31569	-8.96695	8.96695
	Cyp3a13	0.0751635	37.5927	37.6678	-3.73382	5.23238	-8.9662	8.9662
	Nlrc4	0.0121884	6.05207	6.06426	-6.35835	2.59743	-8.95578	8.95578
	Pls3	0.0579509	28.7579	28.8159	-4.10902	4.84589	-8.95491	8.95491
	Clu	4.57164	2267.33	2271.9	2.19271	11.1468	-8.95407	8.95407
	Ly6a	0.0581981	28.8574	28.9156	-4.10289	4.85087	-8.95376	8.95376
	Fam115c	0.00489858	2.42827	2.43317	-7.67342	1.27993	-8.95335	8.95335
	Gabrp	0.0380923	18.8683	18.9064	-4.71436	4.23789	-8.95225	8.95225
	Tmem236	0.00958837	4.73304	4.74263	-6.7045	2.24277	-8.94727	8.94727
	Sdc1	0.150444	74.2487	74.3991	-2.7327	6.21429	-8.94699	8.94699
	Ckmt1	0.0655864	32.3281	32.3937	-3.93046	5.01472	-8.94517	8.94517
	Rps16-ps2	0.0264656	13.0199	13.0463	-5.23974	3.70264	-8.94238	8.94238
	Cdkn2b	0.0419577	20.5572	20.5992	-4.57492	4.36157	-8.93649	8.93649
	0610007P14Rik	0.00552304	2.70556	2.71108	-7.50032	1.43593	-8.93625	8.93625
	AC107830.1	0.0257661	12.622	12.6477	-5.27838	3.65787	-8.93625	8.93625
	Tmem86a	0.0130556	6.37917	6.39223	-6.25919	2.67337	-8.93256	8.93256
	Kcne3	0.0612451	29.8345	29.8957	-4.02926	4.89891	-8.92817	8.92817
	Gsta3	0.0538449	26.2005	26.2544	-4.21505	4.71152	-8.92657	8.92657
	Ermp1	0.0187886	9.07956	9.09835	-5.734	3.18262	-8.91662	8.91662
	Il13ra1	0.050408	24.291	24.3414	-4.3102	4.60235	-8.91255	8.91255
	Dscaml1	0.00184595	0.888868	0.890714	-9.08142	-0.169958	-8.91146	8.91146
	Mgst1	0.0580825	27.9268	27.9849	-4.10575	4.80358	-8.90933	8.90933
	Atp6v0d2	0.0172217	8.21177	8.22899	-5.85963	3.03769	-8.89733	8.89733
	Actg1	0.519121	247.292	247.811	-0.945859	7.95007	-8.89593	8.89593
	Fhdc1	0.00373076	1.77232	1.77605	-8.06631	0.825637	-8.89195	8.89195
	Anxa8	0.0621893	29.4551	29.5173	-4.00719	4.88045	-8.88764	8.88764
	Akr1b8	0.0935825	44.3201	44.4137	-3.41762	5.46989	-8.88751	8.88751
	Lcn2	0.0401221	18.9551	18.9952	-4.63946	4.24451	-8.88397	8.88397
	Prnp	0.0249527	11.7591	11.7841	-5.32466	3.55571	-8.88037	8.88037
	Car12	0.00257661	1.21059	1.21317	-8.60031	0.275713	-8.87602	8.87602
	Slc22a18	0.02722	12.7777	12.8049	-5.19919	3.67555	-8.87474	8.87474
	Crispld2	0.0171379	8.003	8.02014	-5.86667	3.00054	-8.86721	8.86721
	Avil	0.0825971	38.5517	38.6343	-3.59777	5.26872	-8.86649	8.86649
	Ctgf	0.0735711	34.1863	34.2598	-3.76472	5.09535	-8.86006	8.86006
	Dusp19	0.00390839	1.81511	1.81902	-7.99921	0.86006	-8.85927	8.85927
	Vstm2b	0.0051646	2.38558	2.39075	-7.59713	1.25434	-8.85147	8.85147
	Gm16580	0.0111941	5.15198	5.16318	-6.48112	2.36513	-8.84625	8.84625
	Cx3cl1	0.0220773	10.0504	10.0724	-5.50129	3.32917	-8.83047	8.83047
	Atp5e	0.039947	18.1353	18.1752	-4.64577	4.18073	-8.82649	8.82649
	Trappc2	0.00321016	1.45736	1.46057	-8.28314	0.543354	-8.82649	8.82649
	S100b	0.00787731	3.57288	3.58076	-6.98808	1.83709	-8.82517	8.82517
	Cav2	0.0315588	14.2745	14.3061	-4.98581	3.83537	-8.82118	8.82118
	Mrpl20	0.0140514	6.35566	6.36971	-6.15314	2.66804	-8.82118	8.82118
	Hist1h2bg	0.0244724	11.0692	11.0937	-5.3527	3.46848	-8.82118	8.82118
	Cldn2	0.193439	87.397	87.5905	-2.37005	6.44951	-8.81956	8.81956
	Vdac3-ps1	0.00895012	4.0408	4.04975	-6.80388	2.01464	-8.81852	8.81852
	Plekhf2	0.0115439	5.21022	5.22177	-6.43673	2.38135	-8.81807	8.81807
	Slc39a1	0.0741933	33.474	33.5482	-3.75257	5.06497	-8.81754	8.81754
	Gm27031	0.00453579	2.04025	2.04478	-7.78443	1.02874	-8.81317	8.81317
	Pafah1b3	0.0166477	7.48833	7.50497	-5.90853	2.90464	-8.81317	8.81317
	H19	0.0197182	8.86944	8.88916	-5.66433	3.14884	-8.81317	8.81317
	Srxn1	0.0165868	7.45571	7.47229	-5.91382	2.89834	-8.81217	8.81217
	Igfbp5	0.0934734	41.6553	41.7488	-3.4193	5.38043	-8.79973	8.79973
	Tm4sf4	0.437593	194.698	195.136	-1.19234	7.6051	-8.79743	8.79743
	St8sia6	0.0152613	6.77937	6.79464	-6.03398	2.76115	-8.79513	8.79513
	Dkk2	0.0063317	2.79258	2.79891	-7.30319	1.4816	-8.78479	8.78479
	Pmepa1	0.0571322	25.1891	25.2462	-4.12955	4.65473	-8.78428	8.78428
	Rps19-ps6	0.0266465	11.7413	11.7679	-5.22991	3.55352	-8.78343	8.78343
	Cpe	0.056024	24.59	24.6461	-4.15781	4.62	-8.77781	8.77781
	Epcam	0.320959	140.793	141.114	-1.63954	7.13743	-8.77697	8.77697
	Kctd12b	0.00715171	3.13336	3.14051	-7.1275	1.64771	-8.77521	8.77521
	Spp1	2.61055	1141.75	1144.36	1.38435	10.157	-8.77268	8.77268
	Chgb	0.166441	72.7887	72.9552	-2.58692	6.18564	-8.77256	8.77256
	Trpm5	0.0475298	20.7776	20.8251	-4.39502	4.37695	-8.77198	8.77198
	Slc27a6	0.00470547	2.04785	2.05256	-7.73144	1.03411	-8.76556	8.76556
	Gm7536	0.0525744	22.8259	22.8784	-4.2495	4.5126	-8.76209	8.76209
	Arg1	0.01584	6.86721	6.88305	-5.98029	2.77972	-8.76001	8.76001
	Gm10221	0.0276544	11.9661	11.9938	-5.17635	3.58088	-8.75723	8.75723
	Degs2	0.029449	12.7017	12.7312	-5.08564	3.66695	-8.75259	8.75259
	Chchd10	0.0497779	21.3988	21.4486	-4.32835	4.41946	-8.74781	8.74781
	Rgs17	0.015505	6.66317	6.67868	-6.01112	2.73621	-8.74733	8.74733
	Paqr8	0.0426227	18.3016	18.3442	-4.55223	4.1939	-8.74613	8.74613
	Dhcr24	0.0406476	17.3872	17.4279	-4.62068	4.11996	-8.74064	8.74064
	Pigr	0.435835	185.779	186.215	-1.19815	7.53744	-8.73559	8.73559
	Cmtm6	0.0523314	22.2887	22.3411	-4.25618	4.47824	-8.73442	8.73442
	Glrx	0.0347632	14.7738	14.8085	-4.8463	3.88497	-8.73126	8.73126
	Egln3	0.00878544	3.72633	3.73512	-6.83067	1.89776	-8.72843	8.72843
	Gcnt4	0.00459278	1.94515	1.94974	-7.76642	0.959879	-8.7263	8.7263
	Capn8	0.00310204	1.31379	1.31689	-8.33257	0.393731	-8.7263	8.7263
	Cyp2j6	0.0421718	17.8526	17.8948	-4.56758	4.15806	-8.72564	8.72564
	PCDHA4	0.00818888	3.46305	3.47124	-6.93212	1.79204	-8.72416	8.72416
	Serpine2	0.0155256	6.5613	6.57682	-6.00921	2.71398	-8.72319	8.72319
	Mrpl49	0.0135784	5.71961	5.73319	-6.20254	2.51592	-8.71846	8.71846
	Bdh1	0.0184654	7.74217	7.76064	-5.75903	2.95274	-8.71177	8.71177
	Gm12715	0.0725285	30.363	30.4355	-3.78531	4.92424	-8.70955	8.70955
	Rfk	0.053907	22.5534	22.6073	-4.21338	4.49527	-8.70866	8.70866
	Hist1h4j	0.0150939	6.27926	6.29436	-6.04989	2.6506	-8.70048	8.70048
	Hsd17b7	0.00458288	1.89793	1.90251	-7.76953	0.924426	-8.69396	8.69396
	Myeov2	0.0233956	9.66778	9.69117	-5.41762	3.27318	-8.6908	8.6908
	Perp	0.0799535	32.9639	33.0439	-3.6447	5.04282	-8.68751	8.68751
	Krt7	0.089524	36.8965	36.986	-3.48158	5.20541	-8.68699	8.68699
	Cpm	0.00392215	1.61611	1.62004	-7.99414	0.692529	-8.68667	8.68667
	Tmsb4x	1.30449	536.964	538.269	0.38349	9.06868	-8.68519	8.68519
	Ugt2b34	0.0786544	32.3375	32.4162	-3.66833	5.01514	-8.68347	8.68347
	Pllp	0.0618932	25.2731	25.335	-4.01408	4.65953	-8.67361	8.67361
	Ctbs	0.00808697	3.30185	3.30994	-6.95018	1.72328	-8.67346	8.67346
	Btc	0.0365938	14.913	14.9496	-4.77226	3.8985	-8.67075	8.67075
	Golt1a	0.00609261	2.47867	2.48476	-7.35872	1.30957	-8.66829	8.66829
	Misp	0.0423152	17.2113	17.2536	-4.56268	4.10528	-8.66796	8.66796
	Plp2	0.043812	17.7656	17.8095	-4.51253	4.15102	-8.66355	8.66355
	Pqlc3	0.00648797	2.63049	2.63698	-7.26802	1.39533	-8.66335	8.66335
	Ugdh	0.0275243	11.1518	11.1793	-5.18315	3.47921	-8.66236	8.66236
	Ctsk	0.0236638	9.58112	9.60479	-5.40117	3.26019	-8.66137	8.66137
	Mad2l1	0.00530754	2.14377	2.14908	-7.55774	1.10015	-8.6579	8.6579
	Ankdd1b	0.00958052	3.86568	3.87526	-6.70568	1.95072	-8.6564	8.6564
	Basp1	0.0443099	17.818	17.8623	-4.49623	4.15527	-8.65149	8.65149
	Gpx2	0.175248	70.4419	70.6172	-2.51253	6.13836	-8.65089	8.65089
	Itm2a	0.0603325	24.1788	24.2391	-4.05092	4.59567	-8.64659	8.64659
	Cd52	0.0196933	7.8886	7.9083	-5.66615	2.97977	-8.64592	8.64592
	Tuba1b	0.0311775	12.4655	12.4966	-5.00335	3.63987	-8.64321	8.64321
	Onecut2	0.133644	53.296	53.4296	-2.90353	5.73595	-8.63948	8.63948
	Gpa33	0.0597045	23.8039	23.8636	-4.06602	4.57313	-8.63914	8.63914
	Iapp	0.0839843	33.4216	33.5056	-3.57374	5.06271	-8.63645	8.63645
	Spryd7	0.00584452	2.32531	2.33115	-7.4187	1.21742	-8.63612	8.63612
	Itgb6	0.0263168	10.4334	10.4597	-5.24787	3.38313	-8.63101	8.63101
	Rab21	0.0320664	12.6924	12.7245	-4.9628	3.66589	-8.62869	8.62869
	Pla2g2f	0.00474364	1.87642	1.88117	-7.71979	0.907985	-8.62778	8.62778
	Npc2	0.0537913	21.1912	21.245	-4.21648	4.40539	-8.62188	8.62188
	Dgat2	0.0415553	16.3338	16.3754	-4.58882	4.02979	-8.61862	8.61862
	Dclk1	0.0558239	21.8345	21.8903	-4.16297	4.44854	-8.61151	8.61151
	Blvrb	0.024801	9.67246	9.69726	-5.33346	3.27388	-8.60734	8.60734
	Krt8	1.59987	622.748	624.348	0.677951	9.2825	-8.60455	8.60455
	Ephx4	0.014205	5.5064	5.5206	-6.13746	2.46111	-8.59857	8.59857
	Gm8822	0.0149461	5.7916	5.80654	-6.06409	2.53396	-8.59805	8.59805
	Fam177a	0.0121916	4.7221	4.73429	-6.35797	2.23943	-8.5974	8.5974
	Ern2	0.055067	21.3231	21.3782	-4.18267	4.41435	-8.59701	8.59701
	Cystm1	0.14823	57.3135	57.4618	-2.75409	5.8408	-8.5949	8.5949
	Gapdh	0.0339559	13.0386	13.0726	-4.88019	3.70472	-8.58491	8.58491
	Zbtb7c	0.00989244	3.79754	3.80743	-6.65946	1.92506	-8.58452	8.58452
	Gnat3	0.0181361	6.95458	6.97272	-5.78499	2.79796	-8.58295	8.58295
	Cdkn2a	0.00997256	3.81997	3.82994	-6.64782	1.93356	-8.58138	8.58138
	Timp3	0.0861717	32.9732	33.0593	-3.53664	5.04322	-8.57986	8.57986
	S100a1	0.100988	38.5921	38.6931	-3.30774	5.27023	-8.57797	8.57797
	Col12a1	0.0199713	7.62722	7.64719	-5.64593	2.93116	-8.57708	8.57708
	Tnfrsf23	0.0104632	3.98897	3.99944	-6.57854	1.99602	-8.57456	8.57456
	Dstn	0.495566	188.815	189.31	-1.01285	7.56083	-8.57368	8.57368
	Ins2	0.201935	76.8273	77.0292	-2.30804	6.26355	-8.57158	8.57158
	Gm10443	0.11088	42.1021	42.213	-3.17293	5.39582	-8.56875	8.56875
	Efemp2	0.0176637	6.68867	6.70634	-5.82307	2.74172	-8.56479	8.56479
	2200002D01Rik	0.0458438	17.3436	17.3894	-4.44713	4.11633	-8.56346	8.56346
	C1galt1c1	0.0322698	12.1993	12.2316	-4.95367	3.60873	-8.5624	8.5624
	Reep3	0.0384656	14.4925	14.531	-4.70029	3.85724	-8.55753	8.55753
	Ret	0.0127462	4.78069	4.79343	-6.29379	2.25722	-8.55101	8.55101
	Gc	0.0258087	9.65446	9.68026	-5.276	3.27119	-8.54719	8.54719
	Igfbp3	0.0971393	36.2924	36.3895	-3.3638	5.18159	-8.5454	8.5454
	Lypd8	0.1	37.2481	37.3481	-3.32193	5.21909	-8.54102	8.54102
	Ebp	0.0303708	11.2955	11.3259	-5.04117	3.49768	-8.53885	8.53885
	Ltbp2	0.0271544	10.0872	10.1143	-5.20267	3.33445	-8.53712	8.53712
	Snn	0.00805912	2.97606	2.98412	-6.95516	1.5734	-8.52857	8.52857
	Itpripl2	0.068179	25.0241	25.0923	-3.87453	4.64525	-8.51978	8.51978
	Rbp1	0.0617299	22.6428	22.7045	-4.01789	4.50098	-8.51887	8.51887
	Gm12231	0.0168072	6.15745	6.17425	-5.89478	2.62233	-8.51711	8.51711
	Gm14303	0.272042	99.6363	99.9084	-1.8781	6.6386	-8.5167	8.5167
	Postn	0.0477827	17.4981	17.5459	-4.38737	4.12913	-8.51649	8.51649
	Tspo	0.177861	65.1152	65.2931	-2.49117	6.02492	-8.5161	8.5161
	Rgs5	0.110624	40.4398	40.5504	-3.17627	5.3377	-8.51397	8.51397
	Epha3	0.0206675	7.53807	7.55873	-5.59649	2.91419	-8.51069	8.51069
	Mall	0.023314	8.49263	8.51594	-5.42266	3.08621	-8.50887	8.50887
	Dsc2	0.0820043	29.8432	29.9252	-3.60816	4.89933	-8.50748	8.50748
	Cyr61	0.0230612	8.35724	8.38031	-5.43839	3.06303	-8.50141	8.50141
	Olfm4	0.0285139	10.3303	10.3588	-5.13219	3.36881	-8.501	8.501
	Mboat1	0.0673255	24.3717	24.439	-3.8927	4.60713	-8.49984	8.49984
	Serpinb6b	0.0212591	7.67754	7.6988	-5.55578	2.94064	-8.49642	8.49642
	Coro2a	0.0488918	17.6497	17.6986	-4.35426	4.14157	-8.49584	8.49584
	Ldoc1l	0.00264238	0.953722	0.956365	-8.56395	-0.0683589	-8.49559	8.49559
	Vtcn1	0.0593367	21.4095	21.4689	-4.07493	4.42018	-8.49511	8.49511
	Tubb2b	0.0121662	4.38611	4.39828	-6.36098	2.13294	-8.49392	8.49392
	Serpinb9	0.0267761	9.62388	9.65066	-5.22291	3.26662	-8.48953	8.48953
	Smpdl3a	0.130227	46.7553	46.8855	-2.9409	5.54706	-8.48795	8.48795
	Sdhc	0.0287857	10.2891	10.3179	-5.1185	3.36305	-8.48155	8.48155
	AW112010	0.0455168	16.2576	16.3031	-4.45746	4.02304	-8.4805	8.4805
	Gm28040	0.00797941	2.85007	2.85805	-6.9695	1.511	-8.4805	8.4805
	Gpx1	0.316376	112.864	113.18	-1.66029	6.81844	-8.47873	8.47873
	Gcg	0.10172	36.2179	36.3196	-3.29732	5.17863	-8.47595	8.47595
	Cpxm2	0.0157688	5.58401	5.59978	-5.98678	2.4813	-8.46809	8.46809
	Map1lc3a	0.0296899	10.5055	10.5351	-5.07389	3.39307	-8.46695	8.46695
	Slc16a3	0.00219925	0.777264	0.779464	-8.82877	-0.363523	-8.46525	8.46525
	Pmaip1	0.0176771	6.23273	6.2504	-5.82198	2.63986	-8.46184	8.46184
	Syt16	0.0216146	7.58496	7.60658	-5.53185	2.92314	-8.45499	8.45499
	Psmd10	0.0159154	5.58169	5.59761	-5.97343	2.4807	-8.45414	8.45414
	Cfi	0.0846032	29.59	29.6746	-3.56314	4.88704	-8.45018	8.45018
	Mfap4	0.0182493	6.38118	6.39943	-5.77601	2.67382	-8.44984	8.44984
	Pik3cg	0.0206827	7.22704	7.24772	-5.59543	2.8534	-8.44883	8.44883
	Tcf23	0.0085552	2.97838	2.98694	-6.86898	1.57453	-8.44351	8.44351
	Pls1	0.048102	16.7018	16.7499	-4.37776	4.06193	-8.43969	8.43969
	Sprr2a2	0.0482218	16.704	16.7522	-4.37417	4.06212	-8.43629	8.43629
	Hpgd	0.0612095	21.1986	21.2598	-4.0301	4.4059	-8.436	8.436
	Glul	0.154845	53.5773	53.7321	-2.69111	5.74355	-8.43466	8.43466
	Pof1b	0.0331042	11.4134	11.4466	-4.91684	3.51266	-8.42951	8.42951
	Bhlhb9	0.00785351	2.6986	2.70645	-6.99245	1.43221	-8.42466	8.42466
	Lum	0.078887	27.0575	27.1364	-3.66407	4.75796	-8.42203	8.42203
	Papss2	0.0707788	24.2523	24.3231	-3.82054	4.60005	-8.42059	8.42059
	Mmd	0.00434298	1.48779	1.49213	-7.8471	0.57317	-8.42027	8.42027
	Fhl2	0.0493058	16.8857	16.935	-4.3421	4.07773	-8.41983	8.41983
	Skp1a	0.121632	41.6524	41.774	-3.03941	5.38033	-8.41974	8.41974
	Tmem98	0.057272	19.5781	19.6353	-4.12603	4.29117	-8.41719	8.41719
	Dynlt3	0.0590111	20.1531	20.2121	-4.08287	4.33293	-8.4158	8.4158
	Pgap1	0.0450674	15.3434	15.3885	-4.47177	3.93955	-8.41132	8.41132
	Lgals3bp	0.188939	64.1446	64.3336	-2.40401	6.00326	-8.40726	8.40726
	C330027C09Rik	0.00411243	1.38993	1.39405	-7.92579	0.475017	-8.40081	8.40081
	UBC	0.0952978	32.1892	32.2845	-3.39141	5.00851	-8.39992	8.39992
	Tsku	0.0777127	26.1752	26.2529	-3.68571	4.71013	-8.39583	8.39583
	Ndufb3	0.0459338	15.3524	15.3983	-4.4443	3.94039	-8.38469	8.38469
	Slc9a4	0.0563997	18.814	18.8704	-4.14817	4.23374	-8.3819	8.3819
	Exosc3	0.0176571	5.88307	5.90073	-5.82361	2.55657	-8.38018	8.38018
	Capg	0.106344	35.3656	35.4719	-3.23319	5.14427	-8.37747	8.37747
	Ddah1	0.00587239	1.95169	1.95757	-7.41184	0.964727	-8.37656	8.37656
	Ccna2	0.00666352	2.21045	2.21712	-7.2295	1.14434	-8.37384	8.37384
	Styk1	0.0214836	7.11879	7.14028	-5.54062	2.83163	-8.37225	8.37225
	Thy1	0.107814	35.7196	35.8274	-3.21338	5.15864	-8.37203	8.37203
	Gm10288	0.0434863	14.3983	14.4417	-4.5233	3.84782	-8.37112	8.37112
	Rpl9-ps7	0.0201686	6.67361	6.69377	-5.63174	2.73847	-8.37021	8.37021
	Loxl2	0.0108193	3.54478	3.5556	-6.53025	1.8257	-8.35595	8.35595
	Thbs2	0.0533245	17.4328	17.4861	-4.22906	4.12373	-8.35279	8.35279
	Tpbg	0.00611011	1.99628	2.00239	-7.35459	0.997315	-8.3519	8.3519
	RP23-461O23.2	0.0108263	3.52359	3.53441	-6.52932	1.81705	-8.34636	8.34636
	Sprr2a1	0.0467289	15.2054	15.2521	-4.41954	3.92651	-8.34605	8.34605
	Rps27rt	0.851323	276.958	277.809	-0.232221	8.11352	-8.34575	8.34575
	Fam57a	0.00707244	2.2952	2.30227	-7.14358	1.19862	-8.34219	8.34219
	Lypla1	0.0180067	5.83461	5.85262	-5.79532	2.54464	-8.33996	8.33996
	Dgki	0.00562124	1.82014	1.82576	-7.47489	0.86405	-8.33894	8.33894
	Pigx	0.00976853	3.15894	3.16871	-6.67764	1.65944	-8.33708	8.33708
	Loxl1	0.0525508	16.9442	16.9967	-4.25014	4.08272	-8.33286	8.33286
	Bhlhe41	0.00373553	1.20254	1.20627	-8.06447	0.266083	-8.33055	8.33055
	Gm12174	0.0718539	23.0922	23.164	-3.79879	4.52933	-8.32812	8.32812
	Tmem19	0.0194251	6.24116	6.26058	-5.68593	2.64181	-8.32775	8.32775
	Cyp2s1	0.0189477	6.08676	6.10571	-5.72184	2.60568	-8.32751	8.32751
	Tmem14c	0.0865588	27.7643	27.8509	-3.53018	4.79516	-8.32534	8.32534
	Vash2	0.00542193	1.73298	1.7384	-7.52698	0.793254	-8.32023	8.32023
	Gm28911	0.1	31.9338	32.0338	-3.32193	4.99701	-8.31894	8.31894
	Kras	0.0262479	8.36025	8.3865	-5.25165	3.06355	-8.3152	8.3152
	Unc5c	0.00192224	0.611588	0.61351	-9.02299	-0.709368	-8.31363	8.31363
	Mgst3	0.245036	77.8749	78.1199	-2.02893	6.28309	-8.31202	8.31202
	Hist1h1b	0.0314457	9.99177	10.0232	-4.99099	3.32074	-8.31173	8.31173
	Tns4	0.0316891	10.0644	10.0961	-4.97987	3.33119	-8.31106	8.31106
	Arl1	0.0789726	25.0541	25.1331	-3.6625	4.64698	-8.30948	8.30948
	Il18	0.1	31.6826	31.7826	-3.32193	4.98562	-8.30755	8.30755
	Aspa	0.00392874	1.24424	1.24817	-7.99172	0.315269	-8.30699	8.30699
	Slc25a24	0.0647606	20.49	20.5547	-3.94874	4.35685	-8.30559	8.30559
	Spire2	0.0200735	6.34896	6.36903	-5.63857	2.66652	-8.30509	8.30509
	Bub1	0.00268606	0.847323	0.850009	-8.54029	-0.239016	-8.30127	8.30127
	Tomm7	0.0623329	19.663	19.7253	-4.00386	4.29741	-8.30127	8.30127
	Fzd1	0.0505669	15.9221	15.9727	-4.30566	3.99296	-8.29862	8.29862
	Cep19	0.0133537	4.20129	4.21464	-6.22662	2.07083	-8.29745	8.29745
	Tmem50a	0.073629	23.1611	23.2347	-3.76358	4.53363	-8.29721	8.29721
	Mir8114	0.208889	65.6766	65.8855	-2.25919	6.03731	-8.2965	8.2965
	Rps23	0.293604	92.0698	92.3634	-1.76806	6.52466	-8.29271	8.29271
	Galnt12	0.0408836	12.8136	12.8545	-4.61234	3.67961	-8.29194	8.29194
	Wnt4	0.00557702	1.74532	1.7509	-7.48629	0.80349	-8.28978	8.28978
	Hmgcs1	0.115748	36.2126	36.3284	-3.11094	5.17842	-8.28936	8.28936
	Strip2	0.0323028	10.0798	10.1121	-4.9522	3.33339	-8.28559	8.28559
	Ptprt	0.0185503	5.78824	5.80679	-5.75241	2.53313	-8.28554	8.28554
	Teddm3	0.0173687	5.41738	5.43474	-5.84737	2.43759	-8.28496	8.28496
	Selt	0.0816839	25.4563	25.538	-3.61381	4.66995	-8.28375	8.28375
	Myl9	0.0201166	6.26607	6.28619	-5.63547	2.64756	-8.28303	8.28303
	Ccdc129	0.00651689	2.02857	2.03509	-7.2616	1.02046	-8.28206	8.28206
	AC168061.1	0.0187165	5.82214	5.84086	-5.73955	2.54155	-8.2811	8.2811
	Prdx3	0.0395463	12.2835	12.3231	-4.66031	3.61865	-8.27897	8.27897
	Rpl23a	0.165535	51.2743	51.4398	-2.59479	5.68016	-8.27496	8.27496
	Fam83e	0.0547764	16.9327	16.9874	-4.1903	4.08174	-8.27204	8.27204
	C1galt1	0.133526	41.2692	41.4028	-2.90481	5.367	-8.27181	8.27181
	Cd14	0.0743662	22.9531	23.0275	-3.74921	4.52062	-8.26983	8.26983
	Adamts8	0.00253529	0.781776	0.784311	-8.62364	-0.355173	-8.26846	8.26846
	Cdh11	0.0554793	17.0566	17.112	-4.17191	4.09225	-8.26416	8.26416
	Gm6169	0.0110253	3.38593	3.39695	-6.50304	1.75955	-8.26259	8.26259
	Tspan7	0.0115853	3.55653	3.56811	-6.43156	1.83047	-8.26203	8.26203
	Calml4	0.0271411	8.32953	8.35668	-5.20338	3.05824	-8.26161	8.26161
	Pddc1	0.0162922	4.99834	5.01463	-5.93967	2.32145	-8.26112	8.26112
	Creb3l4	0.0278519	8.53897	8.56682	-5.16608	3.09406	-8.26014	8.26014
	Sod1	0.361602	110.341	110.703	-1.46753	6.78582	-8.25335	8.25335
	Nkd1	0.00262283	0.797826	0.800448	-8.57466	-0.325855	-8.24881	8.24881
	Mmp9	0.0132179	4.01792	4.03114	-6.24137	2.00645	-8.24782	8.24782
	Gm8430	0.123917	37.5698	37.6937	-3.01255	5.2315	-8.24405	8.24405
	Gm26377	8.47823	2567.04	2575.52	3.08376	11.3259	-8.24213	8.24213
	Slc7a11	0.0151232	4.57888	4.594	-6.04709	2.19499	-8.24208	8.24208
	Snrpf	0.0271411	8.20496	8.2321	-5.20338	3.0365	-8.23987	8.23987
	Coa5	0.0291269	8.79079	8.81992	-5.1015	3.13599	-8.2375	8.2375
	Duox2	0.184491	55.6788	55.8633	-2.43838	5.79906	-8.23744	8.23744
	Gm830	0.0868236	26.1847	26.2716	-3.52577	4.71065	-8.23642	8.23642
	Pfn2	0.00775203	2.33379	2.34155	-7.01121	1.22268	-8.23389	8.23389
	Cd44	0.155349	46.7235	46.8788	-2.68641	5.54608	-8.23249	8.23249
	Igfbp7	0.626324	187.58	188.206	-0.675018	7.55136	-8.22638	8.22638
	Smim12	0.0228696	6.83255	6.85542	-5.45042	2.77242	-8.22285	8.22285
	Mal2	0.223337	66.7068	66.9302	-2.1627	6.05976	-8.22247	8.22247
	Cdc42ep5	0.0544506	16.2147	16.2692	-4.19891	4.01923	-8.21814	8.21814
	Mfrp	0.0135204	4.02469	4.03821	-6.20872	2.00888	-8.2176	8.2176
	Npy	0.0618932	18.4138	18.4757	-4.01408	4.20271	-8.21679	8.21679
	Hist1h4c	0.11816	35.055	35.1731	-3.08119	5.13155	-8.21274	8.21274
	Lancl2	0.0079066	2.34569	2.35359	-6.98273	1.23001	-8.21274	8.21274
	C1qtnf5	0.0418078	12.4033	12.4451	-4.58009	3.63265	-8.21274	8.21274
	Lypd6b	0.00898104	2.66257	2.67155	-6.7989	1.41282	-8.21172	8.21172
	Tagln2	0.292024	86.5611	86.8532	-1.77584	6.43565	-8.21149	8.21149
	Bcas1	0.0340773	10.0995	10.1336	-4.87504	3.33622	-8.21126	8.21126
	Cidea	0.0200821	5.94946	5.96954	-5.63795	2.57276	-8.21071	8.21071
	Erh	0.0346345	10.2607	10.2954	-4.85165	3.35906	-8.21071	8.21071
	Ociad2	0.0978701	28.9889	29.0868	-3.35299	4.85743	-8.21042	8.21042
	Lamb3	0.0512984	15.1938	15.2451	-4.28494	3.92542	-8.21036	8.21036
	Atp1b1	0.349188	103.304	103.653	-1.51792	6.69075	-8.20867	8.20867
	Plscr1	0.113986	33.7117	33.8257	-3.13307	5.07518	-8.20825	8.20825
	Dio2	0.00402401	1.18963	1.19365	-7.95715	0.250507	-8.20766	8.20766
	Adra2a	0.012307	3.63834	3.65065	-6.34438	1.86328	-8.20766	8.20766
	4933413C19Rik	0.00527403	1.55587	1.56114	-7.56688	0.637721	-8.2046	8.2046
	Slc45a3	0.0295399	8.7117	8.74124	-5.08119	3.12295	-8.20414	8.20414
	Tnfrsf8	0.00676174	1.99193	1.99869	-7.20839	0.994166	-8.20256	8.20256
	Pcdhb16	0.00447677	1.31881	1.32328	-7.80332	0.399231	-8.20256	8.20256
	Fxyd3	0.0795769	23.4273	23.5069	-3.65151	4.55012	-8.20163	8.20163
	Plekhb2	0.0512548	15.0765	15.1277	-4.28617	3.91423	-8.20039	8.20039
	Tuba1c	0.0413977	12.1657	12.2071	-4.59431	3.60474	-8.19905	8.19905
	Pdpn	0.0193033	5.66774	5.68704	-5.69501	2.50277	-8.19778	8.19778
	Bgn	0.172591	50.6663	50.8389	-2.53457	5.66296	-8.19753	8.19753
	Rps23-ps	0.137298	40.2975	40.4348	-2.86462	5.33262	-8.19723	8.19723
	Zdhhc15	0.00636904	1.86296	1.86933	-7.29471	0.897595	-8.1923	8.1923
	Pgd	0.126992	37.1432	37.2702	-2.97719	5.21503	-8.19221	8.19221
	Btd	0.00993867	2.90501	2.91494	-6.65273	1.53854	-8.19127	8.19127
	Pygl	0.0122202	3.56934	3.58156	-6.35459	1.83566	-8.19024	8.19024
	Rps3a3	0.191045	55.6357	55.8267	-2.38802	5.79794	-8.18596	8.18596
	Trim59	0.00697752	2.02929	2.03627	-7.16307	1.02098	-8.18405	8.18405
	Mrpl34	0.0362161	10.5102	10.5464	-4.78722	3.39371	-8.18094	8.18094
	Syt8	0.0802488	23.2051	23.2853	-3.63938	4.53637	-8.17574	8.17574
	Dio1	0.0118699	3.4274	3.43927	-6.39655	1.77711	-8.17366	8.17366
	Folr1	0.0152713	4.40529	4.42056	-6.03303	2.13924	-8.17227	8.17227
	H3f3a	0.120149	34.5895	34.7096	-3.05711	5.11226	-8.16937	8.16937
	Hspa1a	0.0157652	4.53078	4.54655	-5.98711	2.17976	-8.16687	8.16687
	Zfp820	0.00632998	1.81852	1.82485	-7.30358	0.862762	-8.16634	8.16634
	Mir675	0.1	28.7122	28.8122	-3.32193	4.84359	-8.16552	8.16552
	Pak1	0.0610453	17.4754	17.5364	-4.03398	4.12725	-8.16123	8.16123
	RP23-445K23.5	0.00432611	1.23832	1.24265	-7.85271	0.308384	-8.1611	8.1611
	Snrpe	0.0511193	14.6254	14.6766	-4.28999	3.87041	-8.1604	8.1604
	Actb	2.36575	675.444	677.81	1.2423	9.39969	-8.15739	8.15739
	Hist2h2bb	0.0280691	7.99653	8.0246	-5.15487	2.99937	-8.15425	8.15425
	Mir5107	1.4458	411.217	412.663	0.531865	8.68376	-8.15189	8.15189
	Gm3531	0.0238731	6.7837	6.80757	-5.38847	2.76207	-8.15054	8.15054
	Usmg5	0.239429	67.9925	68.2319	-2.06233	6.0873	-8.14963	8.14963
	Siglecf	0.0209563	5.94788	5.96884	-5.57647	2.57238	-8.14885	8.14885
	Pgam1	0.0574674	16.2871	16.3446	-4.12111	4.02566	-8.14677	8.14677
	Naalad2	0.00985079	2.78786	2.79771	-6.66555	1.47916	-8.14471	8.14471
	Ccng1	0.119875	33.8146	33.9345	-3.0604	5.07957	-8.13997	8.13997
	Plaur	0.0837352	23.6087	23.6925	-3.57802	4.56125	-8.13927	8.13927
	Rpl31-ps8	0.0308649	8.68033	8.71119	-5.01789	3.11775	-8.13564	8.13564
	Ubl5	0.0236047	6.59909	6.62269	-5.40478	2.72227	-8.12705	8.12705
	Far1	0.0682469	19.0596	19.1278	-3.87309	4.25244	-8.12554	8.12554
	Mir686	0.212687	59.3272	59.5399	-2.23319	5.89062	-8.12382	8.12382
	Rps15a	0.0485619	13.5443	13.5929	-4.36403	3.75962	-8.12365	8.12365
	Lrch2	0.0018218	0.507796	0.509618	-9.10042	-0.97768	-8.12274	8.12274
	Lgals2	0.197932	55.0132	55.2112	-2.33692	5.78171	-8.11863	8.11863
	Tmem123	0.0526589	14.6212	14.6739	-4.24718	3.86999	-8.11717	8.11717
	Bzw1	0.133391	37.0267	37.1601	-2.90627	5.21049	-8.11676	8.11676
	Cmpk1	0.0820659	22.7788	22.8609	-3.60707	4.50962	-8.11669	8.11669
	Vma21	0.00800781	2.21867	2.22668	-6.96438	1.14969	-8.11407	8.11407
	Ece2	0.00357294	0.989185	0.992758	-8.12867	-0.0156875	-8.11298	8.11298
	Rpsa-ps2	0.068676	18.9798	19.0485	-3.86405	4.2464	-8.11045	8.11045
	Nr1i2	0.0137406	3.79554	3.80928	-6.18541	1.92431	-8.10972	8.10972
	Mob1a	0.0902646	24.9184	25.0087	-3.4697	4.63914	-8.10884	8.10884
	Paqr4	0.0326494	8.99534	9.02799	-4.9368	3.16918	-8.10598	8.10598
	Tlr3	0.0159624	4.37931	4.39527	-5.96917	2.1307	-8.09988	8.09988
	Gm10639	0.1	27.3703	27.4703	-3.32193	4.77454	-8.09647	8.09647
	Brip1os	0.0125996	3.44657	3.45917	-6.31048	1.78516	-8.09564	8.09564
	Ppp1r3b	0.0166834	4.55969	4.57637	-5.90545	2.18894	-8.09438	8.09438
	Cox5a	0.220075	60.1128	60.3329	-2.18394	5.9096	-8.09354	8.09354
	Ncam1	0.0131666	3.59305	3.60621	-6.24697	1.84521	-8.09218	8.09218
	Tmx2	0.0301102	8.21051	8.24062	-5.0536	3.03747	-8.09108	8.09108
	Serpinf1	0.0446103	12.1572	12.2018	-4.48648	3.60374	-8.09022	8.09022
	Tox3	0.0139384	3.79784	3.81178	-6.16479	1.92518	-8.08997	8.08997
	Abat	0.00301918	0.822646	0.825665	-8.37163	-0.281657	-8.08997	8.08997
	2210013O21Rik	0.0124379	3.3838	3.39623	-6.32912	1.75864	-8.08776	8.08776
	Tmsb10	0.137406	37.3553	37.4927	-2.86349	5.22324	-8.08673	8.08673
	Plin2	0.0332986	9.04381	9.07711	-4.90839	3.17693	-8.08532	8.08532
	Cox6b1	0.393009	106.708	107.101	-1.34736	6.73753	-8.08489	8.08489
	Cyp21a1	0.00546371	1.4796	1.48506	-7.5159	0.565204	-8.08111	8.08111
	Gm9625	0.0856534	23.1647	23.2503	-3.54535	4.53385	-8.0792	8.0792
	Slc35a5	0.00721552	1.95098	1.9582	-7.11468	0.964202	-8.07888	8.07888
	Gm3608	0.00818315	2.21091	2.21909	-6.93313	1.14464	-8.07777	8.07777
	Gpd2	0.0375044	10.1288	10.1663	-4.7368	3.34039	-8.07718	8.07718
	4930427A07Rik	0.00697544	1.88316	1.89013	-7.1635	0.913153	-8.07665	8.07665
	Fam96a	0.0659828	17.8055	17.8715	-3.92177	4.15425	-8.07602	8.07602
	Marcksl1	0.0874058	23.5817	23.6691	-3.51613	4.5596	-8.07572	8.07572
	Car9	0.0710496	19.1431	19.2142	-3.81503	4.25875	-8.07378	8.07378
	4930539E08Rik	0.0101875	2.74288	2.75307	-6.61705	1.45569	-8.07275	8.07275
	Eif2s3x	0.0920363	24.7766	24.8686	-3.44165	4.63091	-8.07256	8.07256
	B3gnt9	0.00929504	2.49968	2.50898	-6.74932	1.32175	-8.07107	8.07107
	Pebp1	0.0924206	24.8433	24.9358	-3.43564	4.63479	-8.07043	8.07043
	Chchd2	0.0979112	26.3191	26.417	-3.35238	4.71804	-8.07042	8.07042
	Gm29562	0.0387773	10.35	10.3888	-4.68865	3.37156	-8.06021	8.06021
	As3mt	0.0267073	7.12102	7.14773	-5.22662	2.83208	-8.0587	8.0587
	Rpl39	0.187491	49.9094	50.0969	-2.41511	5.64124	-8.05635	8.05635
	Slc39a10	0.0172704	4.59362	4.61089	-5.85556	2.19963	-8.05519	8.05519
	Lrrc55	0.00573281	1.52377	1.5295	-7.44654	0.607641	-8.05418	8.05418
	Ces2g	0.134975	35.8418	35.9767	-2.88924	5.16357	-8.05281	8.05281
	Mgst2	0.0347397	9.21527	9.25001	-4.84727	3.20403	-8.0513	8.0513
	Mboat2	0.0166933	4.41787	4.43456	-5.90459	2.14335	-8.04794	8.04794
	Arl14	0.126621	33.4847	33.6114	-2.98141	5.06543	-8.04685	8.04685
	Lasp1	0.135058	35.6936	35.8287	-2.88835	5.15759	-8.04594	8.04594
	Rab31	0.0403721	10.6536	10.6939	-4.6305	3.41327	-8.04376	8.04376
	Gata5	0.0535287	14.1131	14.1667	-4.22354	3.81897	-8.04251	8.04251
	Wnt7b	0.00530032	1.39665	1.40195	-7.5597	0.481966	-8.04167	8.04167
	Tnni2	0.0156179	4.11535	4.13097	-6.00066	2.04102	-8.04167	8.04167
	Twsg1	0.0635908	16.7442	16.8078	-3.97504	4.06559	-8.04063	8.04063
	Tmem67	0.00302074	0.794711	0.797731	-8.37088	-0.331499	-8.03938	8.03938
	Hist1h4k	0.0373732	9.80893	9.8463	-4.74185	3.2941	-8.03595	8.03595
	Rps28	0.199621	52.3757	52.5754	-2.32466	5.71083	-8.03549	8.03549
	Mcpt4	0.0236081	6.1863	6.20991	-5.40457	2.62908	-8.03365	8.03365
	Prps2	0.0301957	7.91127	7.94147	-5.04951	2.98391	-8.03342	8.03342
	Uba52	0.195094	51.0445	51.2396	-2.35776	5.67368	-8.03145	8.03145
	2810417H13Rik	0.00242996	0.635736	0.638166	-8.68485	-0.6535	-8.03135	8.03135
	Crlf2	0.0176438	4.61236	4.63	-5.8247	2.2055	-8.0302	8.0302
	Ywhah	0.113122	29.5611	29.6742	-3.14405	4.88563	-8.02968	8.02968
	Hck	0.100602	26.2594	26.36	-3.31327	4.71476	-8.02803	8.02803
	Churc1	0.00616323	1.60817	1.61433	-7.3421	0.685416	-8.02751	8.02751
	Gm13461	0.0176438	4.60131	4.61896	-5.8247	2.20205	-8.02674	8.02674
	BC030870	0.00775717	2.02299	2.03075	-7.01025	1.01649	-8.02674	8.02674
	Tgfa	0.0135627	3.53305	3.54661	-6.20421	1.82091	-8.02513	8.02513
	2010007H06Rik	0.0237038	6.15896	6.18266	-5.39874	2.62269	-8.02143	8.02143
	S100a10	0.163943	42.5816	42.7456	-2.60873	5.41216	-8.02089	8.02089
	Cdh13	0.00629761	1.63403	1.64033	-7.31098	0.708436	-8.01942	8.01942
	Rbm43	0.00888216	2.2997	2.30858	-6.81487	1.20145	-8.01632	8.01632
	Mr1	0.00782201	2.02113	2.02896	-6.99825	1.01516	-8.01341	8.01341
	Ormdl1	0.00993023	2.56277	2.5727	-6.65396	1.3577	-8.01166	8.01166
	Scamp5	0.0659858	17.0187	17.0847	-3.9217	4.08905	-8.01075	8.01075
	Timp2	0.0570332	14.6783	14.7353	-4.13205	3.87561	-8.00767	8.00767
	Akr1c13	0.0500977	12.8385	12.8886	-4.31911	3.68241	-8.00152	8.00152
	Cdkn2c	0.00435348	1.11536	1.11972	-7.84361	0.157513	-8.00113	8.00113
	Ripk3	0.0238123	6.09327	6.11708	-5.39215	2.60722	-7.99936	7.99936
	Gm9770	0.0144239	3.68939	3.70382	-6.11539	1.88338	-7.99878	7.99878
	Clic5	0.0119548	3.05202	3.06398	-6.38626	1.60977	-7.99603	7.99603
	Alox5	0.0398757	10.1722	10.212	-4.64835	3.34656	-7.9949	7.9949
	Ephx2	0.0459639	11.716	11.762	-4.44336	3.55041	-7.99377	7.99377
	Cox8a	0.407067	103.611	104.018	-1.29666	6.69503	-7.9917	7.9917
	Ppia	0.146681	37.2667	37.4134	-2.76925	5.21981	-7.98906	7.98906
	Cnih1	0.0744609	18.8967	18.9711	-3.74737	4.24006	-7.98743	7.98743
	Rpl37a	0.79985	202.927	203.727	-0.322198	7.66482	-7.98702	7.98702
	Rps27	0.959586	243.386	244.346	-0.0595161	7.9271	-7.98662	7.98662
	Steap2	0.0115601	2.92752	2.93908	-6.43471	1.54968	-7.98439	7.98439
	Fcna	0.0255225	6.46077	6.48629	-5.29209	2.69171	-7.98379	7.98379
	Tspan3	0.0811878	20.5349	20.6161	-3.62259	4.36001	-7.9826	7.9826
	Pef1	0.036632	9.26283	9.29946	-4.77075	3.21145	-7.98221	7.98221
	Shf	0.0507277	12.8017	12.8524	-4.30108	3.67826	-7.97935	7.97935
	Abhd2	0.116181	29.2504	29.3666	-3.10555	4.87039	-7.97593	7.97593
	Ephb2	0.0241211	6.06834	6.09246	-5.37356	2.6013	-7.97486	7.97486
	Rnasel	0.0334626	8.41364	8.4471	-4.90131	3.07273	-7.97404	7.97404
	Trp53i11	0.0475392	11.9124	11.9599	-4.39474	3.57439	-7.96913	7.96913
	Smim15	0.0694419	17.3643	17.4337	-3.84805	4.11805	-7.9661	7.9661
	Hebp1	0.0220298	5.49236	5.51439	-5.5044	2.45743	-7.96183	7.96183
	Ptplad2	0.0103873	2.58898	2.59937	-6.58904	1.37239	-7.96142	7.96142
	8430408G22Rik	0.0177508	4.42185	4.4396	-5.81597	2.14465	-7.96062	7.96062
	Cyb5r3	0.0707474	17.6146	17.6853	-3.82118	4.1387	-7.95988	7.95988
	Rps5	0.519153	129.125	129.644	-0.945767	7.01262	-7.95839	7.95839
	Fam124a	0.00530874	1.31801	1.32332	-7.55741	0.398363	-7.95578	7.95578
	Cldn7	0.102033	25.332	25.434	-3.29289	4.66289	-7.95578	7.95578
	Eva1a	0.00833771	2.06828	2.07662	-6.90613	1.04843	-7.95456	7.95456
	Gm26920	0.00492539	1.22078	1.22571	-7.66555	0.287806	-7.95335	7.95335
	Fam46b	0.0102254	2.52587	2.5361	-6.6117	1.33678	-7.94849	7.94849
	Sez6	0.00404768	0.99986	1.00391	-7.94869	-0.000201999	-7.94849	7.94849
	Robo1	0.00773255	1.90945	1.91718	-7.01484	0.933159	-7.948	7.948
	Chpt1	0.0154566	3.81398	3.82944	-6.01564	1.9313	-7.94693	7.94693
	Mir1902	0.1	24.5861	24.6861	-3.32193	4.61977	-7.9417	7.9417
	Penk	0.0643916	15.8284	15.8928	-3.95698	3.98444	-7.94143	7.94143
	Mir3082	0.179966	44.23	44.41	-2.4742	5.46695	-7.94116	7.94116
	Sorcs2	0.0106295	2.61019	2.62082	-6.55578	1.38415	-7.93993	7.93993
	Cab39l	0.038505	9.45367	9.49217	-4.69881	3.24087	-7.93969	7.93969
	Fam20a	0.00965431	2.37004	2.37969	-6.69461	1.24491	-7.93952	7.93952
	Prdm1	0.00425917	1.0441	1.04836	-7.87521	0.0622649	-7.93748	7.93748
	Cftr	0.147616	36.1411	36.2887	-2.76008	5.17557	-7.93565	7.93565
	Gabra3	0.00596067	1.45748	1.46344	-7.39031	0.543478	-7.93379	7.93379
	Rpl37	0.404302	98.8024	99.2067	-1.30649	6.62647	-7.93297	7.93297
	Ppap2c	0.170563	41.6226	41.7931	-2.55162	5.37929	-7.93091	7.93091
	Islr	0.0298033	7.25632	7.28613	-5.06838	2.85924	-7.92762	7.92762
	Gm12338	0.0606104	14.7191	14.7797	-4.04429	3.87962	-7.92391	7.92391
	Tmprss4	0.10388	25.1818	25.2857	-3.26701	4.65431	-7.92132	7.92132
	Emp3	0.0240448	5.82418	5.84822	-5.37813	2.54205	-7.92018	7.92018
	Lamp1	0.404446	97.8205	98.225	-1.30598	6.61207	-7.91805	7.91805
	Gsr	0.131627	31.7633	31.8949	-2.92547	4.98929	-7.91476	7.91476
	Slfn10-ps	0.00322965	0.778923	0.782153	-8.2744	-0.360447	-7.91396	7.91396
	Bche	0.0589922	14.2262	14.2852	-4.08333	3.83048	-7.91381	7.91381
	Lamtor5	0.0663141	15.8829	15.9492	-3.91454	3.9894	-7.90394	7.90394
	Kctd12	0.125513	30.0261	30.1516	-2.99409	4.90814	-7.90224	7.90224
	Uqcr11	0.182209	43.5875	43.7697	-2.45633	5.44584	-7.90218	7.90218
	Cd24a	1.09627	262.149	263.245	0.132599	8.03424	-7.90165	7.90165
	Dazap2	0.21129	50.3122	50.5235	-2.2427	5.65284	-7.89554	7.89554
	Lox	0.046198	10.9928	11.039	-4.43603	3.45849	-7.89452	7.89452
	RP23-447L15.2	0.00575114	1.36785	1.3736	-7.44194	0.451913	-7.89385	7.89385
	2210404O09Rik	0.00738498	1.75028	1.75767	-7.08119	0.807589	-7.88878	7.88878
	Tceanc	0.00556773	1.31959	1.32515	-7.48869	0.400085	-7.88878	7.88878
	Sowahb	0.017992	4.26296	4.28095	-5.7965	2.09186	-7.88836	7.88836
	Rps12	1.15261	272.767	273.92	0.20491	8.09153	-7.88662	7.88662
	Hist1h4a	0.0216626	5.12513	5.14679	-5.52865	2.35759	-7.88624	7.88624
	Tlr13	0.0057244	1.35074	1.35647	-7.44866	0.433755	-7.88242	7.88242
	B2m	0.638556	150.673	151.311	-0.647114	7.23527	-7.88239	7.88239
	Ndufv2	0.0587534	13.8612	13.9199	-4.08918	3.79298	-7.88216	7.88216
	Sf3b6	0.0628914	14.8313	14.8942	-3.99099	3.89057	-7.88156	7.88156
	Slc25a4	0.0795093	18.7426	18.8221	-3.65273	4.22825	-7.88098	7.88098
	Ptges3	0.147673	34.7727	34.9204	-2.75952	5.11988	-7.87941	7.87941
	Dnajc15	0.0540731	12.7254	12.7795	-4.20895	3.66964	-7.87858	7.87858
	Shh	0.0521254	12.2652	12.3173	-4.26187	3.6165	-7.87837	7.87837
	BC052040	0.0053783	1.26459	1.26997	-7.53863	0.338671	-7.8773	7.8773
	Psma1	0.0833969	19.5939	19.6773	-3.58386	4.29233	-7.87619	7.87619
	Lix1l	0.0186419	4.36769	4.38633	-5.74531	2.12687	-7.87217	7.87217
	Slc35f6	0.0247236	5.78448	5.80921	-5.33797	2.53219	-7.87015	7.87015
	Pla2g4a	0.0475818	11.1153	11.1629	-4.39345	3.47447	-7.86792	7.86792
	Anxa3	0.314772	73.4696	73.7844	-1.66762	6.19908	-7.8667	7.8667
	Tm9sf3	0.434028	101.29	101.724	-1.20414	6.66234	-7.86648	7.86648
	Rpl36a-ps1	0.145314	33.8947	34.04	-2.78275	5.08299	-7.86574	7.86574
	Fdps	0.0941853	21.9648	22.059	-3.40835	4.45712	-7.86548	7.86548
	Sparc	0.468885	109.26	109.729	-1.09269	6.77163	-7.86432	7.86432
	Tubb6	0.0399243	9.2957	9.33562	-4.64659	3.21656	-7.86315	7.86315
	Fscn1	0.0194122	4.51657	4.53598	-5.68689	2.17523	-7.86212	7.86212
	Rpl35a	0.0663329	15.4307	15.497	-3.91413	3.94773	-7.86186	7.86186
	Rps12-ps3	0.212687	49.3728	49.5855	-2.23319	5.62564	-7.85884	7.85884
	Serinc2	0.146223	33.9129	34.0592	-2.77376	5.08376	-7.85753	7.85753
	Rpl17	0.482384	111.85	112.332	-1.05175	6.80542	-7.85716	7.85716
	Kdelc2	0.0224649	5.20782	5.23028	-5.47618	2.38068	-7.85686	7.85686
	Il17rd	0.00853751	1.97832	1.98685	-6.87197	0.984273	-7.85624	7.85624
	C1qtnf3	0.00914606	2.11806	2.1272	-6.77263	1.08274	-7.85538	7.85538
	N6amt2	0.0279518	6.46728	6.49523	-5.16092	2.69316	-7.85408	7.85408
	Dmkn	0.0266708	6.16311	6.18978	-5.2286	2.62366	-7.85225	7.85225
	Psmb6	0.0749459	17.3014	17.3763	-3.73801	4.11281	-7.85082	7.85082
	Fam107b	0.077716	17.9236	18.0014	-3.68564	4.16379	-7.84944	7.84944
	Syt12	0.00422304	0.97269	0.976913	-7.8875	-0.0399474	-7.84756	7.84756
	Rps13	0.401297	92.3804	92.7817	-1.31726	6.52951	-7.84677	7.84677
	Rdh10	0.112452	25.8869	25.9994	-3.15262	4.69415	-7.84677	7.84677
	Dctpp1	0.0345578	7.94526	7.97982	-4.85485	2.99009	-7.84494	7.84494
	Slc2a10	0.00655156	1.50492	1.51147	-7.25395	0.589685	-7.84363	7.84363
	Ndnf	0.00495775	1.13881	1.14377	-7.6561	0.187532	-7.84363	7.84363
	Slc44a1	0.0875736	20.0682	20.1558	-3.51336	4.32684	-7.8402	7.8402
	Rps17	0.458738	105.045	105.503	-1.12426	6.71486	-7.83912	7.83912
	Egflam	0.0152863	3.49935	3.51464	-6.03162	1.80709	-7.83871	7.83871
	Znrf2	0.0435567	9.94784	9.9914	-4.52096	3.31438	-7.83535	7.83535
	Atox1	0.215827	49.288	49.5039	-2.21205	5.62317	-7.83522	7.83522
	Grcc10	0.0529313	12.0861	12.139	-4.23974	3.59528	-7.83501	7.83501
	Serf1	0.0177778	4.05767	4.07545	-5.81378	2.02065	-7.83443	7.83443
	Med19	0.0227142	5.18199	5.20471	-5.46026	2.37351	-7.83377	7.83377
	Olfml3	0.1078	24.5816	24.6894	-3.21356	4.61951	-7.83307	7.83307
	Col18a1	0.0716328	16.2941	16.3657	-3.80324	4.02628	-7.82951	7.82951
	Fau	0.301047	68.4307	68.7318	-1.73194	6.09657	-7.82851	7.82851
	Wtip	0.020945	4.7609	4.78185	-5.57725	2.25124	-7.82848	7.82848
	B3gnt3	0.138995	31.5182	31.6572	-2.8469	4.97811	-7.82501	7.82501
	Mastl	0.00404909	0.916574	0.920623	-7.94819	-0.125677	-7.82251	7.82251
	Mir5136	0.1	22.6304	22.7304	-3.32193	4.50019	-7.82212	7.82212
	Mdga1	0.00746987	1.68884	1.69631	-7.0647	0.756035	-7.82074	7.82074
	Sulf1	0.0186419	4.20952	4.22816	-5.74531	2.07366	-7.81896	7.81896
	Smim6	0.119487	26.9431	27.0626	-3.06507	4.75185	-7.81692	7.81692
	Pgc	0.160013	36.0757	36.2357	-2.64374	5.17295	-7.81669	7.81669
	Ifi44	0.00382469	0.861788	0.865613	-8.03044	-0.214595	-7.81585	7.81585
	Trim6	0.00477949	1.07593	1.08071	-7.70893	0.105584	-7.81451	7.81451
	Endod1	0.0706421	15.89	15.9606	-3.82333	3.99004	-7.81337	7.81337
	2010109I03Rik	0.00354157	0.796518	0.800059	-8.14139	-0.328221	-7.81317	7.81317
	Hadhb	0.0266021	5.97406	6.00066	-5.23232	2.57871	-7.81103	7.81103
	Ptprn	0.0137621	3.08828	3.10205	-6.18315	1.62681	-7.80996	7.80996
	Uqcrb	0.160061	35.8372	35.9973	-2.6433	5.16339	-7.80669	7.80669
	Psma5	0.0796371	17.8222	17.9018	-3.65042	4.1556	-7.80602	7.80602
	Ptges	0.00595006	1.33075	1.3367	-7.39288	0.41224	-7.80512	7.80512
	Naip1	0.0371428	8.30257	8.33971	-4.75077	3.05356	-7.80433	7.80433
	Nipsnap3b	0.0485099	10.8407	10.8892	-4.36558	3.43839	-7.80397	7.80397
	Rpl27	0.0609261	13.6041	13.665	-4.0368	3.76597	-7.80276	7.80276
	Gmfg	0.00830221	1.85335	1.86166	-6.91229	0.890138	-7.80243	7.80243
	Oas3	0.00447506	0.998995	1.00347	-7.80388	-0.00144993	-7.80243	7.80243
	Gm5805	0.127985	28.5174	28.6454	-2.96596	4.83377	-7.79973	7.79973
	Tax1bp3	0.0586847	13.0614	13.12	-4.09087	3.70723	-7.79811	7.79811
	Itgbl1	0.024889	5.53881	5.5637	-5.32835	2.46958	-7.79793	7.79793
	Sst	0.21446	47.6962	47.9107	-2.22122	5.5758	-7.79702	7.79702
	Epha2	0.0575507	12.7921	12.8496	-4.11902	3.67718	-7.7962	7.7962
	Snhg18	0.0394397	8.75499	8.79443	-4.66421	3.13011	-7.79431	7.79431
	Fam103a1	0.040291	8.92995	8.97025	-4.6334	3.15865	-7.79205	7.79205
	Slc4a4	0.038935	8.62401	8.66295	-4.68279	3.10836	-7.79115	7.79115
	4931406C07Rik	0.0470737	10.4103	10.4574	-4.40894	3.37994	-7.78888	7.78888
	Tenm3	0.00525366	1.16185	1.1671	-7.57246	0.21642	-7.78888	7.78888
	Gm10855	0.00460181	1.01769	1.02229	-7.76358	0.0252986	-7.78888	7.78888
	Ctso	0.0182636	4.03517	4.05344	-5.77489	2.01263	-7.78752	7.78752
	Megf11	0.00418451	0.924532	0.928716	-7.90072	-0.113205	-7.78752	7.78752
	Ncapg	0.00331289	0.731954	0.735267	-8.23769	-0.450176	-7.78752	7.78752
	Gm11808	0.0926559	20.4522	20.5448	-3.43197	4.35418	-7.78616	7.78616
	Hnmt	0.0132179	2.91761	2.93083	-6.24137	1.54479	-7.78616	7.78616
	Lamtor1	0.0770156	16.9963	17.0733	-3.69871	4.08715	-7.78585	7.78585
	Sdc2	0.0352026	7.76741	7.80262	-4.82818	2.95743	-7.78561	7.78561
	RP23-456B9.18	0.00662765	1.46017	1.4668	-7.23729	0.54614	-7.78343	7.78343
	Tmem45a	0.149236	32.8518	33.0011	-2.74433	5.0379	-7.78223	7.78223
	Adh1	0.251341	55.313	55.5643	-1.99228	5.78955	-7.78183	7.78183
	Mcee	0.0283583	6.23594	6.2643	-5.14008	2.64061	-7.78069	7.78069
	Calm1	0.333583	73.3407	73.6743	-1.58388	6.19654	-7.78043	7.78043
	Stx19	0.00831696	1.82368	1.832	-6.90973	0.866852	-7.77658	7.77658
	Zdhhc2	0.01481	3.24699	3.2618	-6.07728	1.6991	-7.77638	7.77638
	Tmem141	0.0208331	4.55944	4.58027	-5.58498	2.18886	-7.77383	7.77383
	Sfrp2	0.00543074	1.18741	1.19284	-7.52464	0.247819	-7.77245	7.77245
	Pklr	0.0289102	6.31207	6.34098	-5.11228	2.65811	-7.77039	7.77039
	Sparcl1	0.229074	49.9875	50.2166	-2.12611	5.6435	-7.76961	7.76961
	Tff2	10.2181	2229.29	2239.51	3.35305	11.1224	-7.76932	7.76932
	Tmx1	0.0531719	11.5889	11.642	-4.23319	3.53467	-7.76786	7.76786
	Rnf128	0.114784	25.0125	25.1273	-3.12301	4.64458	-7.76759	7.76759
	Rundc3a	0.00397614	0.86605	0.870027	-7.97442	-0.207477	-7.76694	7.76694
	Pcdhb17	0.00501944	1.09329	1.09831	-7.63826	0.128681	-7.76694	7.76694
	Abcc3	0.178577	38.8953	39.0739	-2.48538	5.28152	-7.76691	7.76691
	Gm17025	0.0402678	8.76241	8.80268	-4.63423	3.13133	-7.76556	7.76556
	Pdzk1ip1	0.0328775	7.15013	7.18301	-4.92676	2.83797	-7.76473	7.76473
	Lpar5	0.0154325	3.35493	3.37037	-6.01789	1.74628	-7.76417	7.76417
	Ube2l3	0.0376001	8.17318	8.21078	-4.73312	3.0309	-7.76402	7.76402
	Tctex1d2	0.00490269	1.06173	1.06663	-7.67221	0.0864108	-7.75862	7.75862
	Acp1	0.0290448	6.28995	6.31899	-5.10557	2.65305	-7.75862	7.75862
	Cplx2	0.0142396	3.08273	3.09697	-6.13395	1.62421	-7.75816	7.75816
	Serpinh1	0.249707	53.9383	54.188	-2.00169	5.75324	-7.75493	7.75493
	Zdhhc12	0.0130995	2.82862	2.84172	-6.25435	1.5001	-7.75445	7.75445
	Cd9	0.154445	33.2939	33.4484	-2.69483	5.05719	-7.75202	7.75202
	Sri	0.12841	27.662	27.7904	-2.96117	4.78984	-7.75101	7.75101
	Fzd5	0.0541252	11.6543	11.7084	-4.20756	3.54279	-7.75035	7.75035
	Bst2	0.0458738	9.86423	9.91011	-4.44619	3.30221	-7.74839	7.74839
	1810009J06Rik	0.0132478	2.84683	2.86008	-6.2381	1.50936	-7.74746	7.74746
	Cxcl16	0.0967721	20.7405	20.8373	-3.36927	4.37438	-7.74365	7.74365
	Napsa	0.0108363	2.32184	2.33268	-6.52798	1.21527	-7.74325	7.74325
	Ctsh	0.0597888	12.796	12.8558	-4.06398	3.67762	-7.7416	7.7416
	Ckb	0.0474556	10.1549	10.2023	-4.39728	3.3441	-7.74138	7.74138
	Wfdc1	0.00963576	2.05857	2.06821	-6.69739	1.04165	-7.73903	7.73903
	Pxdc1	0.0222392	4.74884	4.77108	-5.49075	2.24757	-7.73833	7.73833
	Nicn1	0.00824951	1.7607	1.76895	-6.92148	0.816147	-7.73762	7.73762
	Fstl1	0.183262	39.1032	39.2865	-2.44802	5.28922	-7.73724	7.73724
	Vcam1	0.0722724	15.4172	15.4895	-3.79041	3.94647	-7.73688	7.73688
	Col1a2	0.441427	93.9203	94.3618	-1.17975	6.55337	-7.73312	7.73312
	AC102815.1	0.156749	33.3403	33.4971	-2.67347	5.0592	-7.73266	7.73266
	Col8a2	0.0156318	3.32	3.33563	-5.99937	1.73118	-7.73055	7.73055
	Pts	0.0790393	16.7869	16.866	-3.66129	4.06927	-7.73055	7.73055
	Rhof	0.00508269	1.07844	1.08352	-7.62019	0.108944	-7.72914	7.72914
	Tpt1	1.03664	219.818	220.855	0.0519137	7.78017	-7.72825	7.72825
	Cox7b	0.163673	34.505	34.6686	-2.61111	5.10873	-7.71984	7.71984
	Iba57	0.0047883	1.00898	1.01377	-7.70627	0.0128998	-7.71917	7.71917
	Asz1	0.0454685	9.58105	9.62652	-4.45899	3.26018	-7.71917	7.71917
	Lrrc66	0.0145495	3.06433	3.07888	-6.10289	1.61557	-7.71846	7.71846
	5330426P16Rik	0.00499906	1.05235	1.05735	-7.64413	0.0736161	-7.71774	7.71774
	Cadm1	0.0386505	8.10808	8.14673	-4.69337	3.01936	-7.71273	7.71273
	Tmem30b	0.103331	21.6757	21.779	-3.27465	4.438	-7.71266	7.71266
	Idh1	0.219439	46.0145	46.2339	-2.18811	5.52402	-7.71212	7.71212
	Hsd17b11	0.0501437	10.5109	10.561	-4.31779	3.39381	-7.7116	7.7116
	Acat2	0.0229819	4.81586	4.83885	-5.44336	2.26779	-7.71115	7.71115
	Rps7	0.486395	101.868	102.355	-1.0398	6.67056	-7.71036	7.71036
	Arhgap11a	0.0131609	2.7531	2.76626	-6.2476	1.46106	-7.70866	7.70866
	Sft2d2	0.135377	28.2654	28.4008	-2.88494	4.82096	-7.70591	7.70591
	Psmb5	0.160979	33.6022	33.7631	-2.63506	5.07048	-7.70554	7.70554
	Esd	0.125073	26.1058	26.2309	-2.99916	4.7063	-7.70546	7.70546
	Gm3336	0.1	20.8705	20.9705	-3.32193	4.38339	-7.70532	7.70532
	BX510318.1	0.00407022	0.849178	0.853248	-7.94068	-0.235862	-7.70482	7.70482
	Tfcp2l1	0.0396578	8.27181	8.31147	-4.65625	3.0482	-7.70446	7.70446
	Pcna	0.0341044	7.1112	7.14531	-4.8739	2.83009	-7.70399	7.70399
	Gm15459	0.277085	57.7686	58.0457	-1.8516	5.85221	-7.70381	7.70381
	Rpl32	1.73886	362.198	363.937	0.798145	8.50064	-7.70249	7.70249
	Tagln	0.1	20.8284	20.9284	-3.32193	4.38048	-7.70241	7.70241
	Spink4	0.0734172	15.2763	15.3497	-3.76774	3.93323	-7.70096	7.70096
	Tkt	0.130692	27.1694	27.3001	-2.93576	4.76391	-7.69967	7.69967
	Pam	0.0560645	11.6501	11.7061	-4.15677	3.54227	-7.69903	7.69903
	Ly96	0.022892	4.75212	4.77501	-5.44901	2.24857	-7.69758	7.69758
	Unc5b	0.0359748	7.46213	7.4981	-4.79687	2.89959	-7.69646	7.69646
	Nebl	0.00998107	2.06987	2.07986	-6.64659	1.04954	-7.69613	7.69613
	Hmgn1	0.0726121	15.0538	15.1264	-3.78365	3.91205	-7.6957	7.6957
	Mtpn	0.129943	26.9377	27.0677	-2.94405	4.75156	-7.69561	7.69561
	Cd164	0.194525	40.3253	40.5199	-2.36197	5.33361	-7.69558	7.69558
	Ghitm	0.136639	28.3188	28.4554	-2.87156	4.82369	-7.69525	7.69525
	Tceb2	0.298765	61.8909	62.1896	-1.74292	5.95165	-7.69457	7.69457
	Slc15a3	0.00638992	1.32336	1.32975	-7.28999	0.404211	-7.6942	7.6942
	Atp5j	0.059778	12.3749	12.4347	-4.06424	3.62935	-7.69359	7.69359
	Pank3	0.0523285	10.8268	10.8791	-4.25626	3.43653	-7.69279	7.69279
	Snrpc	0.00752513	1.55428	1.56181	-7.05407	0.636248	-7.69032	7.69032
	Lama1	0.01106	2.27927	2.29033	-6.4985	1.18857	-7.68707	7.68707
	Itgb1	0.369676	76.0763	76.446	-1.43567	6.24938	-7.68504	7.68504
	Rps27a	0.320163	65.866	66.1862	-1.64312	6.04146	-7.68458	7.68458
	Prdx6	0.109553	22.521	22.6306	-3.1903	4.4932	-7.6835	7.6835
	Serpine1	0.0270693	5.56362	5.59069	-5.2072	2.47602	-7.68322	7.68322
	Lepr	0.0431409	8.86555	8.90869	-4.5348	3.14821	-7.68301	7.68301
	Kctd11	0.0185857	3.81862	3.83721	-5.74967	1.93305	-7.68272	7.68272
	Tbcb	0.0486395	9.98878	10.0374	-4.36173	3.32031	-7.68204	7.68204
	Slc35c1	0.089269	18.3279	18.4171	-3.4857	4.19597	-7.68166	7.68166
	Arpp19	0.0401095	8.22734	8.26744	-4.63991	3.04043	-7.68034	7.68034
	Ubald2	0.0610453	12.4845	12.5455	-4.03398	3.64206	-7.67604	7.67604
	Ctsb	0.355376	72.6497	73.0051	-1.49258	6.18289	-7.67547	7.67547
	Nqo2	0.0176571	3.5991	3.61676	-5.82361	1.84764	-7.67125	7.67125
	Tnik	0.00667302	1.3593	1.36597	-7.22744	0.442863	-7.67031	7.67031
	Gng5	0.0896875	18.2662	18.3558	-3.47895	4.1911	-7.67005	7.67005
	Krt18	2.00391	407.638	409.641	1.00282	8.67114	-7.66833	7.66833
	B4galt6	0.120824	24.5222	24.643	-3.04902	4.61601	-7.66503	7.66503
	Arpc5	0.220907	44.7614	44.9823	-2.17849	5.48418	-7.66267	7.66267
	Rplp0	0.965422	195.299	196.264	-0.050769	7.60954	-7.66031	7.66031
	Sdhd	0.199807	40.4053	40.6051	-2.32332	5.33647	-7.65979	7.65979
	Actr2	0.188783	38.1746	38.3634	-2.4052	5.25454	-7.65974	7.65974
	Dcn	0.37029	74.7659	75.1362	-1.43327	6.22431	-7.65758	7.65758
	Slc5a9	0.00451217	0.910318	0.91483	-7.79196	-0.135558	-7.6564	7.6564
	Acot1	0.0149972	3.02251	3.03751	-6.05916	1.59575	-7.65491	7.65491
	Pparg	0.0825034	16.6178	16.7003	-3.5994	4.05466	-7.65406	7.65406
	Cd81	0.345114	69.5085	69.8537	-1.53486	6.11912	-7.65397	7.65397
	Ywhaz	0.312916	63.022	63.3349	-1.67615	5.97778	-7.65393	7.65393
	Rnf152	0.0109671	2.20687	2.21783	-6.51067	1.142	-7.65267	7.65267
	Arl6ip1	0.131498	26.4561	26.5876	-2.92689	4.72553	-7.65242	7.65242
	Rps29	0.792215	159.233	160.025	-0.336037	7.31499	-7.65103	7.65103
	Efna4	0.0292445	5.87559	5.90484	-5.09569	2.55473	-7.65042	7.65042
	B4galnt3	0.00928398	1.86333	1.87261	-6.75104	0.897883	-7.64893	7.64893
	Muc6	0.472311	94.7315	95.2038	-1.08219	6.56577	-7.64796	7.64796
	Cnih4	0.0309139	6.19422	6.22513	-5.0156	2.63092	-7.64652	7.64652
	Neurod1	0.00428491	0.858211	0.862496	-7.86652	-0.220596	-7.64592	7.64592
	Rpl31	0.302469	60.5394	60.8419	-1.72514	5.9198	-7.64494	7.64494
	Fam162a	0.0735711	14.7123	14.7859	-3.76472	3.87895	-7.64367	7.64367
	Rpl17-ps10	0.0631177	12.6153	12.6784	-3.98581	3.6571	-7.64291	7.64291
	Fam3c	0.062993	12.5891	12.6521	-3.98866	3.6541	-7.64276	7.64276
	Tmprss2	0.233216	46.5679	46.8011	-2.10026	5.54126	-7.64153	7.64153
	Gpr176	0.00299944	0.598244	0.601244	-8.38109	-0.741193	-7.6399	7.6399
	Ran	0.0928047	18.5082	18.6011	-3.42966	4.2101	-7.63976	7.63976
	Col1a1	1.04432	208.213	209.257	0.0625638	7.70192	-7.63935	7.63935
	Rbp2	0.048589	9.68105	9.72964	-4.36323	3.27516	-7.63839	7.63839
	Rps16	0.390892	77.8435	78.2343	-1.35516	6.2825	-7.63766	7.63766
	Bak1	0.0388632	7.73918	7.77804	-4.68545	2.95218	-7.63763	7.63763
	Mad2l1bp	0.0184217	3.66657	3.68499	-5.76245	1.87443	-7.63688	7.63688
	Efna5	0.0232042	4.61723	4.64044	-5.42947	2.20703	-7.6365	7.6365
	Adi1	0.105386	20.9651	21.0705	-3.24625	4.38992	-7.63617	7.63617
	St3gal6	0.040397	8.03479	8.07518	-4.62961	3.00626	-7.63587	7.63587
	Sac3d1	0.017015	3.38303	3.40004	-5.87705	1.75831	-7.63536	7.63536
	Efnb2	0.0459798	9.11999	9.16597	-4.44286	3.18903	-7.63189	7.63189
	Gm9938	0.0199735	3.96153	3.9815	-5.64577	1.98606	-7.63183	7.63183
	Ndufb8	0.0520398	10.319	10.371	-4.26424	3.36723	-7.63147	7.63147
	Dpm3	0.02543	5.04024	5.06567	-5.29732	2.33349	-7.63082	7.63082
	Elovl6	0.0157229	3.11628	3.132	-5.99099	1.63982	-7.63082	7.63082
	Gm9843	0.23164	45.8628	46.0944	-2.11005	5.51925	-7.6293	7.6293
	42618	0.0274855	5.44075	5.46823	-5.18519	2.4438	-7.62899	7.62899
	Cox4i1	0.294142	58.1732	58.4673	-1.76541	5.86228	-7.6277	7.6277
	Slc35g1	0.0606453	11.9862	12.0468	-4.04346	3.5833	-7.62676	7.62676
	Gm27597	2.59951	512.392	514.992	1.37824	9.0011	-7.62286	7.62286
	Sgms2	0.0577522	11.3651	11.4228	-4.11398	3.50654	-7.62052	7.62052
	2410015M20Rik	0.108313	21.3127	21.421	-3.20672	4.41364	-7.62036	7.62036
	Rpsa-ps10	0.0680105	13.3757	13.4437	-3.8781	3.74154	-7.61964	7.61964
	Colec12	0.0598443	11.7613	11.8211	-4.06264	3.55597	-7.61862	7.61862
	Wfdc2	0.123027	24.1444	24.2674	-3.02295	4.59362	-7.61657	7.61657
	Eef1a1	5.66598	1111.96	1117.63	2.50233	10.1189	-7.61656	7.61656
	Cstb	0.194963	38.2432	38.4382	-2.35872	5.25713	-7.61586	7.61586
	Rpl10-ps3	0.0472321	9.24973	9.29696	-4.40409	3.20941	-7.6135	7.6135
	Ceacam2	0.00891601	1.74359	1.75251	-6.80939	0.802065	-7.61145	7.61145
	Rpl24	0.272306	53.1852	53.4575	-1.8767	5.73295	-7.60965	7.60965
	Col5a2	0.121954	23.8181	23.9401	-3.03559	4.57399	-7.60958	7.60958
	9530068E07Rik	0.145469	28.4011	28.5466	-2.78122	4.82788	-7.6091	7.6091
	Rpl18	0.121521	23.6967	23.8182	-3.04073	4.56661	-7.60734	7.60734
	Akr1a1	0.32742	63.8124	64.1398	-1.61079	5.99576	-7.60655	7.60655
	Etv1	0.00993023	1.9342	1.94413	-6.65396	0.951735	-7.60569	7.60569
	Tomm20	0.0516045	10.0489	10.1005	-4.27636	3.32897	-7.60533	7.60533
	Krt20	0.588531	114.528	115.117	-0.76481	6.83956	-7.60437	7.60437
	Kif26b	0.0127349	2.47757	2.4903	-6.29507	1.30892	-7.60399	7.60399
	Rpl15	0.0829286	16.1312	16.2141	-3.59199	4.01178	-7.60376	7.60376
	Rnft1	0.0198268	3.85625	3.87608	-5.6564	1.9472	-7.60361	7.60361
	Prss3	0.0994953	19.3345	19.434	-3.32923	4.27311	-7.60233	7.60233
	Slamf9	0.0267073	5.18568	5.21238	-5.22662	2.37453	-7.60115	7.60115
	Erap1	0.0437029	8.48079	8.52449	-4.51613	3.0842	-7.60033	7.60033
	Ivl	0.0243324	4.71609	4.74042	-5.36098	2.23759	-7.59857	7.59857
	Tomm5	0.0942286	18.238	18.3323	-3.40769	4.18888	-7.59657	7.59657
	Hs3st1	0.052433	10.1341	10.1865	-4.25338	3.34114	-7.59452	7.59452
	Naip2	0.0482682	9.3251	9.37336	-4.37278	3.22112	-7.5939	7.5939
	Cthrc1	0.0157972	3.05191	3.0677	-5.98419	1.60971	-7.5939	7.5939
	Mpzl1	0.0494134	9.54497	9.59438	-4.33895	3.25474	-7.59369	7.59369
	Acp5	0.0797743	15.3997	15.4795	-3.64793	3.94483	-7.59277	7.59277
	Rps21	0.649077	125.295	125.944	-0.623539	6.96918	-7.59272	7.59272
	Ckap4	0.079173	15.2775	15.3567	-3.65885	3.93334	-7.59219	7.59219
	Insig2	0.0370397	7.14598	7.18302	-4.75478	2.83713	-7.59192	7.59192
	Tmx3	0.0532641	10.2617	10.3149	-4.23069	3.3592	-7.58989	7.58989
	Elovl5	0.0630878	12.148	12.211	-3.98649	3.60264	-7.58914	7.58914
	Ids	0.0389774	7.49956	7.53853	-4.68122	2.90681	-7.58802	7.58802
	Tmem184c	0.0171774	3.30422	3.3214	-5.86334	1.72431	-7.58765	7.58765
	Calm3	0.241291	46.3561	46.5974	-2.05115	5.53469	-7.58584	7.58584
	Tspan9	0.03213	6.16812	6.20025	-4.95993	2.62483	-7.58476	7.58476
	Ugt2b35	0.0332513	6.37953	6.41278	-4.91045	2.67345	-7.58389	7.58389
	Tmem117	0.0210241	4.03364	4.05466	-5.57181	2.01208	-7.58389	7.58389
	Tusc3	0.11605	22.2618	22.3779	-3.10719	4.4765	-7.58369	7.58369
	Ccni	0.162863	31.2306	31.3935	-2.61827	4.96489	-7.58316	7.58316
	Rps3a2	0.162265	31.0776	31.2399	-2.62358	4.9578	-7.58138	7.58138
	Hist1h4b	0.117566	22.5044	22.622	-3.08846	4.49214	-7.5806	7.5806
	Hvcn1	0.00656443	1.25588	1.26244	-7.25112	0.328695	-7.57981	7.57981
	Erbb3	0.200245	38.2706	38.4709	-2.32016	5.25817	-7.57833	7.57833
	Rps10-ps2	0.188295	35.8764	36.0647	-2.40894	5.16496	-7.5739	7.5739
	Gm10269	0.0627228	11.9344	11.9971	-3.99487	3.57706	-7.57192	7.57192
	Mblac2	0.00602669	1.14671	1.15274	-7.37442	0.197504	-7.57192	7.57192
	Bmp2	0.0131584	2.50231	2.51546	-6.24787	1.32326	-7.57113	7.57113
	Sdcbp	0.154164	29.3098	29.4639	-2.69746	4.87331	-7.57077	7.57077
	Ctss	0.29266	55.5846	55.8773	-1.7727	5.79661	-7.56931	7.56931
	Tmem167b	0.0595006	11.2849	11.3444	-4.07095	3.49632	-7.56727	7.56727
	AI413582	0.0167231	3.17148	3.1882	-5.90201	1.66515	-7.56717	7.56717
	Nxt2	0.0147281	2.7916	2.80633	-6.08528	1.48109	-7.56637	7.56637
	Ptrf	0.0945475	17.919	18.0136	-3.40282	4.16342	-7.56624	7.56624
	Tm7sf3	0.0374167	7.09097	7.12839	-4.74018	2.82598	-7.56616	7.56616
	Slc12a2	0.385681	73.0896	73.4753	-1.37452	6.19159	-7.56611	7.56611
	Gpr64	0.0310228	5.87689	5.90791	-5.01053	2.55505	-7.56558	7.56558
	Gm8775	0.00880859	1.66868	1.67749	-6.82687	0.738707	-7.56558	7.56558
	Cpd	0.200742	38.0259	38.2266	-2.31658	5.24891	-7.56549	7.56549
	Zdhhc20	0.0700874	13.2744	13.3445	-3.8347	3.73057	-7.56527	7.56527
	Ppp1ca	0.313637	59.3758	59.6894	-1.67283	5.8918	-7.56464	7.56464
	Snx24	0.0248757	4.70721	4.73209	-5.32912	2.23487	-7.56399	7.56399
	Eva1c	0.00614542	1.16289	1.16904	-7.34627	0.217718	-7.56399	7.56399
	Chmp2b	0.190829	36.1077	36.2986	-2.38965	5.17424	-7.56388	7.56388
	Rnf7	0.0792177	14.9885	15.0677	-3.65803	3.90578	-7.56381	7.56381
	C1qtnf1	0.0149397	2.82236	2.8373	-6.0647	1.4969	-7.5616	7.5616
	Mir692-3	0.106344	20.0568	20.1631	-3.23319	4.32602	-7.55921	7.55921
	Cebpzos	0.0206675	3.88934	3.91	-5.59649	1.95952	-7.55602	7.55602
	Hr	0.0253565	4.76892	4.79428	-5.3015	2.25366	-7.55516	7.55516
	Ndufa4	0.379645	71.3845	71.7641	-1.39728	6.15754	-7.55482	7.55482
	Mfge8	0.192579	36.1833	36.3759	-2.37648	5.17725	-7.55373	7.55373
	Uhmk1	0.095292	17.9013	17.9966	-3.3915	4.16199	-7.55349	7.55349
	Ndufb6	0.106344	19.9458	20.0522	-3.23319	4.31802	-7.55121	7.55121
	Fam78b	0.00369833	0.693659	0.697357	-8.07891	-0.527702	-7.55121	7.55121
	Slc35g2	0.014705	2.75807	2.77277	-6.08755	1.46366	-7.55121	7.55121
	Pea15a	0.0969264	18.1416	18.2385	-3.36697	4.18123	-7.5482	7.5482
	Gm10123	0.0952978	17.8343	17.9296	-3.39141	4.15658	-7.548	7.548
	Inhbb	0.0164913	3.08622	3.10272	-5.92215	1.62584	-7.548	7.548
	Fn1	0.342346	64.0454	64.3877	-1.54647	6.00102	-7.5475	7.5475
	Ppdpf	0.087493	16.3445	16.432	-3.51469	4.03073	-7.54542	7.54542
	Gipc2	0.0228409	4.26566	4.2885	-5.45224	2.09277	-7.54501	7.54501
	Zdhhc24	0.0120307	2.24225	2.25428	-6.37714	1.16495	-7.54209	7.54209
	Rbp4	0.0360487	6.71618	6.75223	-4.79391	2.74764	-7.54155	7.54155
	Myo7b	0.00353301	0.65823	0.661763	-8.14488	-0.603337	-7.54155	7.54155
	Lhfp	0.0499195	9.29232	9.34224	-4.32425	3.21604	-7.54029	7.54029
	Nek7	0.0539143	10.0354	10.0893	-4.21319	3.32703	-7.54022	7.54022
	Fzd2	0.0191558	3.56489	3.58404	-5.70607	1.83386	-7.53993	7.53993
	Rab32	0.0221865	4.12195	4.14414	-5.49418	2.04333	-7.5375	7.5375
	Impad1	0.085803	15.9336	16.0194	-3.54283	3.994	-7.53683	7.53683
	Cyp2c66	0.0120162	2.2312	2.24322	-6.37887	1.15782	-7.53669	7.53669
	Pmm1	0.0421239	7.8164	7.85852	-4.56922	2.9665	-7.53572	7.53572
	Rps4x	0.888804	164.781	165.67	-0.170063	7.36441	-7.53447	7.53447
	Muc20	0.00290412	0.538033	0.540937	-8.42768	-0.894234	-7.53345	7.53345
	Fam83d	0.00586063	1.08332	1.08919	-7.41473	0.115465	-7.53019	7.53019
	Gm6136	0.0393424	7.25595	7.29529	-4.66777	2.85916	-7.52693	7.52693
	Lpcat4	0.0372806	6.86358	6.90086	-4.74543	2.77896	-7.52439	7.52439
	Lyz1	0.0184946	3.40325	3.42174	-5.75676	1.76691	-7.52367	7.52367
	Mir5130	0.1	18.3184	18.4184	-3.32193	4.19522	-7.51715	7.51715
	Serpinb6a	0.116762	21.373	21.4897	-3.09836	4.41772	-7.51607	7.51607
	Cox7a2l	0.407589	74.5852	74.9928	-1.29481	6.22082	-7.51563	7.51563
	Gcnt2	0.0332371	6.07724	6.11048	-4.91106	2.60342	-7.51448	7.51448
	Il1b	0.0245237	4.48199	4.50652	-5.34968	2.16414	-7.51382	7.51382
	Cpne3	0.0902102	16.4856	16.5758	-3.47056	4.04313	-7.5137	7.5137
	Limd2	0.0315475	5.76304	5.79458	-4.98633	2.52683	-7.51316	7.51316
	Emc3	0.0675895	12.3387	12.4062	-3.88706	3.62511	-7.51217	7.51217
	Rpl19	0.697523	127.104	127.801	-0.519687	6.98986	-7.50955	7.50955
	Sowahc	0.0287031	5.22622	5.25492	-5.12265	2.38577	-7.50842	7.50842
	Clic1	0.370431	67.4347	67.8052	-1.43272	6.07542	-7.50814	7.50814
	AC153941.1	0.0287351	5.23097	5.2597	-5.12104	2.38708	-7.50812	7.50812
	Vdac3	0.106792	19.3872	19.494	-3.22713	4.27703	-7.50416	7.50416
	Ncmap	0.0210015	3.80978	3.83078	-5.57337	1.92971	-7.50307	7.50307
	S100a11	0.479793	87.0204	87.5002	-1.05952	6.44328	-7.5028	7.5028
	Scube1	0.00280288	0.508165	0.510968	-8.47888	-0.976631	-7.50224	7.50224
	Gdpd1	0.0350384	6.34936	6.3844	-4.83492	2.66661	-7.50153	7.50153
	Dtx3l	0.0347359	6.29211	6.32684	-4.84743	2.65354	-7.50097	7.50097
	Ndufb4	0.0299688	5.42712	5.45709	-5.0604	2.44019	-7.50058	7.50058
	Aldoa	0.433095	78.285	78.7181	-1.20724	6.29066	-7.49791	7.49791
	Atp7b	0.023374	4.22011	4.24348	-5.41895	2.07728	-7.49623	7.49623
	Cenpa	0.0093433	1.68615	1.6955	-6.74185	0.753736	-7.49559	7.49559
	Leprot	0.154	27.7571	27.9111	-2.699	4.79478	-7.49379	7.49379
	Abhd4	0.0723137	13.0316	13.1039	-3.78959	3.70394	-7.49353	7.49353
	Haus2	0.014536	2.61871	2.63324	-6.10423	1.38885	-7.49308	7.49308
	42628	0.250072	45.0334	45.2835	-1.99958	5.49292	-7.49251	7.49251
	Rpl37rt	0.102763	18.4809	18.5837	-3.28261	4.20796	-7.49058	7.49058
	Gm16300	0.00284272	0.511238	0.51408	-8.45851	-0.967934	-7.49058	7.49058
	Adamts4	0.0267462	4.80802	4.83477	-5.22452	2.26544	-7.48997	7.48997
	Gprc5a	0.0617447	11.0902	11.1519	-4.01754	3.47121	-7.48875	7.48875
	Scp2-ps2	0.0270157	4.84726	4.87427	-5.21006	2.27717	-7.48722	7.48722
	Slmo2	0.0377146	6.75115	6.78886	-4.72873	2.75513	-7.48387	7.48387
	Igkj4	0.1	17.8973	17.9973	-3.32193	4.16167	-7.4836	7.4836
	Cyp51	0.0627594	11.2286	11.2914	-3.99402	3.48911	-7.48313	7.48313
	Gprc5b	0.0258458	4.62332	4.64917	-5.27393	2.20893	-7.48286	7.48286
	Tm2d2	0.0913178	16.3198	16.4111	-3.45296	4.02855	-7.48151	7.48151
	C7	0.00863307	1.54177	1.5504	-6.85591	0.624588	-7.4805	7.4805
	Thbd	0.0376943	6.72262	6.76031	-4.72951	2.74902	-7.47853	7.47853
	Gpr137b	0.0314141	5.60037	5.63179	-4.99245	2.48552	-7.47797	7.47797
	Rnf150	0.00966162	1.72092	1.73059	-6.69352	0.783183	-7.4767	7.4767
	Fndc1	0.0307091	5.46952	5.50023	-5.02519	2.45141	-7.4766	7.4766
	Hat1	0.0202595	3.60797	3.62823	-5.62526	1.85119	-7.47645	7.47645
	Gm5784	0.0141563	2.52028	2.53444	-6.14241	1.33358	-7.476	7.476
	Tmem256	0.0634601	11.2936	11.357	-3.97801	3.49743	-7.47543	7.47543
	Rps11	1.29976	231.272	232.572	0.378241	7.85345	-7.47521	7.47521
	Sdc4	0.459098	81.6507	82.1098	-1.12313	6.35139	-7.47452	7.47452
	Slc44a4	0.154067	27.4002	27.5542	-2.69837	4.77611	-7.47448	7.47448
	Tm2d1	0.0519903	9.24584	9.29783	-4.26561	3.2088	-7.47442	7.47442
	Nipa1	0.0110218	1.95917	1.9702	-6.5035	0.970246	-7.47374	7.47374
	Gm6472	0.233239	41.4367	41.67	-2.10012	5.37284	-7.47296	7.47296
	Mtap	0.0398748	7.08035	7.12023	-4.64838	2.82382	-7.4722	7.4722
	Erlin2	0.115673	20.5354	20.6511	-3.11188	4.36004	-7.47192	7.47192
	Sepp1	0.768619	136.435	137.204	-0.379659	7.09207	-7.47173	7.47173
	Mmp14	0.220628	39.1463	39.3669	-2.18031	5.2908	-7.47111	7.47111
	Prr13	0.254463	45.1164	45.3708	-1.97447	5.49558	-7.47005	7.47005
	Has2	0.00552044	0.977827	0.983348	-7.501	-0.0323487	-7.46865	7.46865
	Atp6v1g1	0.175055	30.9708	31.1458	-2.51412	4.95283	-7.46695	7.46695
	Acsl5	0.167059	29.5513	29.7184	-2.58157	4.88515	-7.46673	7.46673
	Gpsm2	0.0119671	2.11596	2.12793	-6.38479	1.08132	-7.4661	7.4661
	Elovl7	0.0473421	8.36768	8.41502	-4.40073	3.06483	-7.46556	7.46556
	Rmdn2	0.0129759	2.29299	2.30597	-6.26802	1.19723	-7.46525	7.46525
	Cox6a1	0.399356	70.5569	70.9562	-1.32425	6.14071	-7.46497	7.46497
	Rps14	1.09799	193.988	195.086	0.134864	7.59983	-7.46496	7.46496
	Fam198b	0.00974919	1.72127	1.73102	-6.6805	0.78347	-7.46397	7.46397
	Myadm	0.119181	21.0162	21.1354	-3.06877	4.39343	-7.4622	7.4622
	Oas1a	0.0372147	6.55555	6.59276	-4.74799	2.71272	-7.4607	7.4607
	Lrp11	0.0102642	1.80738	1.81765	-6.60623	0.853901	-7.46013	7.46013
	B3glct	0.00975021	1.71483	1.72458	-6.68035	0.778069	-7.45842	7.45842
	Nipal1	0.0139061	2.44518	2.45908	-6.16814	1.28994	-7.45808	7.45808
	Sgpl1	0.100909	17.7138	17.8147	-3.30888	4.1468	-7.45567	7.45567
	AC132393.1	0.026155	4.58914	4.61529	-5.25677	2.19822	-7.45499	7.45499
	Tubb5	0.291742	51.1809	51.4726	-1.77723	5.67753	-7.45477	7.45477
	Gm5786	0.0132478	2.32169	2.33494	-6.2381	1.21517	-7.45328	7.45328
	Manea	0.019224	3.36602	3.38524	-5.70095	1.75104	-7.45199	7.45199
	Tnfsf8	0.00614381	1.07543	1.08157	-7.34665	0.104908	-7.45156	7.45156
	Gm6061	0.142367	24.9103	25.0527	-2.81231	4.63867	-7.45099	7.45099
	Nhp2l1	0.0548935	9.60181	9.6567	-4.18722	3.26331	-7.45053	7.45053
	Tgm2	0.192891	33.7132	33.9061	-2.37414	5.07524	-7.44939	7.44939
	Irgm2	0.0161483	2.81383	2.82998	-5.95248	1.49253	-7.44501	7.44501
	Igkj2	0.1	17.4166	17.5166	-3.32193	4.12239	-7.44432	7.44432
	Tex261	0.0486336	8.46578	8.51441	-4.3619	3.08164	-7.44355	7.44355
	Hmgb1	0.0638707	11.1105	11.1744	-3.9687	3.47385	-7.44255	7.44255
	Cutal	0.0143649	2.49748	2.51184	-6.12131	1.32047	-7.44178	7.44178
	Cdkl2	0.0117732	2.04655	2.05833	-6.40835	1.0332	-7.44155	7.44155
	Pigp	0.030963	5.37719	5.40815	-5.01331	2.42685	-7.44017	7.44017
	Plekha2	0.0606778	10.5208	10.5815	-4.04269	3.39517	-7.43786	7.43786
	Ier3ip1	0.0617299	10.6997	10.7615	-4.01789	3.4195	-7.43739	7.43739
	Mex3a	0.0141693	2.45532	2.46949	-6.14108	1.29591	-7.43699	7.43699
	Ccdc122	0.0117803	2.03992	2.05171	-6.40748	1.02852	-7.436	7.436
	Gm5045	0.0431123	7.45953	7.50264	-4.53576	2.89908	-7.43484	7.43484
	Thbs1	0.242661	41.9801	42.2228	-2.04298	5.39163	-7.43462	7.43462
	Ctsc	0.171374	29.6314	29.8027	-2.54478	4.88905	-7.43383	7.43383
	Ncs1	0.0125675	2.17205	2.18461	-6.31416	1.11905	-7.43322	7.43322
	Btg1	0.140066	24.1706	24.3107	-2.83583	4.59518	-7.43101	7.43101
	RP23-471J16.2	0.00770607	1.32959	1.3373	-7.01979	0.410986	-7.43078	7.43078
	Sfrp1	0.136425	23.5236	23.66	-2.87382	4.55604	-7.42985	7.42985
	Tmem9b	0.0759219	13.0836	13.1595	-3.71934	3.70969	-7.42903	7.42903
	Gm8730	0.423991	73.0573	73.4813	-1.23789	6.19096	-7.42885	7.42885
	Srgap1	0.0153699	2.64763	2.663	-6.02374	1.4047	-7.42845	7.42845
	Ttc22	0.0176225	3.02806	3.04568	-5.82644	1.59839	-7.42483	7.42483
	Abhd17c	0.135571	23.2942	23.4298	-2.88288	4.5419	-7.42478	7.42478
	Gclm	0.0611898	10.5087	10.5699	-4.03056	3.39352	-7.42408	7.42408
	Rpl7a	0.361043	61.9748	62.3359	-1.46976	5.95361	-7.42337	7.42337
	Hspe1	0.103099	17.6943	17.7974	-3.27789	4.14521	-7.42311	7.42311
	Nsa2	0.143665	24.6488	24.7924	-2.79922	4.62344	-7.42266	7.42266
	Rnf13	0.0786554	13.4909	13.5695	-3.66831	3.75391	-7.42222	7.42222
	Bambi	0.00464107	0.795922	0.800563	-7.75133	-0.329301	-7.42203	7.42203
	Fam101b	0.123205	21.1208	21.244	-3.02087	4.40059	-7.42146	7.42146
	Cybb	0.0281923	4.82982	4.85801	-5.14855	2.27197	-7.42052	7.42052
	Gm24339	0.303839	52.0437	52.3475	-1.71862	5.70165	-7.42027	7.42027
	Atp5l	0.114236	19.5624	19.6767	-3.12991	4.29001	-7.41992	7.41992
	Scoc	0.0283515	4.84795	4.8763	-5.14043	2.27737	-7.41781	7.41781
	Ier5l	0.0217917	3.72627	3.74807	-5.52007	1.89773	-7.41781	7.41781
	Gm2000	0.0786848	13.4503	13.529	-3.66777	3.74957	-7.41734	7.41734
	Rac2	0.0346659	5.92415	5.95881	-4.85034	2.56661	-7.41695	7.41695
	Tgoln1	0.263632	45.0521	45.3157	-1.9234	5.49352	-7.41692	7.41692
	Tspan15	0.0875876	14.9627	15.0503	-3.51313	3.9033	-7.41643	7.41643
	Usp18	0.0132104	2.2545	2.26771	-6.24218	1.17281	-7.41499	7.41499
	Eif3f	0.18202	31.0485	31.2305	-2.45783	4.95645	-7.41428	7.41428
	Snx10	0.0452388	7.71454	7.75978	-4.46629	2.94758	-7.41387	7.41387
	Galnt4	0.151681	25.8342	25.9859	-2.72089	4.69121	-7.4121	7.4121
	Gm23497	0.1	17.0279	17.1279	-3.32193	4.08983	-7.41175	7.41175
	Got2	0.0588057	10.0113	10.0701	-4.0879	3.32356	-7.41146	7.41146
	Stx11	0.00976037	1.65961	1.66937	-6.67885	0.73084	-7.40969	7.40969
	Asah1	0.179383	30.4898	30.6692	-2.47889	4.93025	-7.40914	7.40914
	Anapc11	0.0115637	1.96478	1.97635	-6.43426	0.974369	-7.40863	7.40863
	Gm27288	0.288835	49.0518	49.3406	-1.79168	5.61623	-7.40792	7.40792
	Ugcg	0.0493673	8.37357	8.42294	-4.3403	3.06584	-7.40614	7.40614
	Brk1	0.17124	29.0319	29.2031	-2.54591	4.85957	-7.40548	7.40548
	Eid1	0.117531	19.9051	20.0226	-3.08888	4.31507	-7.40395	7.40395
	Senp8	0.0061681	1.04365	1.04981	-7.34096	0.0616329	-7.40259	7.40259
	Gmfb	0.0815453	13.7937	13.8752	-3.61625	3.78593	-7.40219	7.40219
	Hist1h2bj	0.0252108	4.26042	4.28563	-5.30981	2.091	-7.40081	7.40081
	Atp5g1	0.0261909	4.42605	4.45224	-5.25479	2.14602	-7.40081	7.40081
	Gm29094	0.0351814	5.94537	5.98055	-4.82904	2.57177	-7.40081	7.40081
	Pth1r	0.00941474	1.58905	1.59846	-6.73086	0.668164	-7.39903	7.39903
	Gm684	0.0370184	6.24422	6.28124	-4.75561	2.64252	-7.39814	7.39814
	6030419C18Rik	0.0109325	1.84295	1.85388	-6.51523	0.882015	-7.39724	7.39724
	Lif	0.0134427	2.26385	2.27729	-6.21704	1.17878	-7.39581	7.39581
	Eif5a2	0.00465307	0.783418	0.788071	-7.7476	-0.352146	-7.39546	7.39546
	Ahcyl2	0.137656	23.1729	23.3105	-2.86086	4.53437	-7.39523	7.39523
	Atg12	0.0609994	10.2673	10.3283	-4.03506	3.35998	-7.39504	7.39504
	Adcy8	0.00929689	1.56431	1.57361	-6.74904	0.645526	-7.39456	7.39456
	Mfsd1	0.0884159	14.871	14.9594	-3.49955	3.89443	-7.39398	7.39398
	Gm10080	0.0190518	3.2037	3.22275	-5.71393	1.67974	-7.39367	7.39367
	Isoc1	0.0729972	12.2712	12.3442	-3.77601	3.61721	-7.39322	7.39322
	Rps27l	0.200452	33.6896	33.89	-2.31867	5.07423	-7.3929	7.3929
	Mmp7	0.19697	33.1036	33.3006	-2.34395	5.04892	-7.39287	7.39287
	Ctnnb1	1.04592	175.471	176.517	0.0647749	7.45509	-7.39031	7.39031
	Aplnr	0.044262	7.42451	7.46877	-4.49779	2.8923	-7.39008	7.39008
	Trove2	0.0257445	4.31685	4.34259	-5.27959	2.10998	-7.38957	7.38957
	Tmem50b	0.0286828	4.80727	4.83595	-5.12367	2.26522	-7.38889	7.38889
	Arl4c	0.0702763	11.7748	11.8451	-3.83082	3.55763	-7.38845	7.38845
	Mex3d	0.0214836	3.59918	3.62066	-5.54062	1.84767	-7.38829	7.38829
	Higd1a	0.0249686	4.18303	4.208	-5.32374	2.06455	-7.38829	7.38829
	Mob1b	0.0438882	7.35109	7.39498	-4.51002	2.87796	-7.38798	7.38798
	Pdgfrl	0.00748181	1.25188	1.25936	-7.0624	0.324093	-7.38649	7.38649
	Galnt10	0.0333327	5.57323	5.60656	-4.90692	2.47851	-7.38543	7.38543
	M6pr	0.157055	26.2555	26.4126	-2.67066	4.71455	-7.3852	7.3852
	Acsl4	0.0627518	10.4863	10.549	-3.9942	3.39043	-7.38463	7.38463
	Gm5637	0.0104445	1.74324	1.75368	-6.58112	0.801772	-7.38289	7.38289
	Stx7	0.149672	24.9733	25.123	-2.74012	4.64231	-7.38244	7.38244
	Cotl1	0.22261	37.1339	37.3565	-2.16741	5.21467	-7.38207	7.38207
	Tmem59	0.369644	61.6244	61.9941	-1.43579	5.94543	-7.38122	7.38122
	Amot	0.0431551	7.19062	7.23378	-4.53433	2.84612	-7.38044	7.38044
	Gng12	0.0971703	16.1788	16.2759	-3.36334	4.01603	-7.37937	7.37937
	Mir3076	0.958837	159.635	160.594	-0.0606428	7.31863	-7.37928	7.37928
	Ctsd	0.687014	114.2	114.887	-0.541588	6.83541	-7.377	7.377
	RP24-541P18.1	0.00753725	1.25172	1.25926	-7.05175	0.32391	-7.37566	7.37566
	Knstrn	0.00453491	0.753118	0.757653	-7.78471	-0.409053	-7.37566	7.37566
	Mpzl2	0.109149	18.1234	18.2326	-3.19562	4.17978	-7.37541	7.37541
	Cox7c	0.124005	20.5376	20.6616	-3.01153	4.3602	-7.37172	7.37172
	Txn1	0.311349	51.5529	51.8642	-1.6834	5.68798	-7.37138	7.37138
	Itfg1	0.118512	19.6072	19.7257	-3.0769	4.29331	-7.37021	7.37021
	Snrnp25	0.0224526	3.71467	3.73713	-5.47697	1.89324	-7.37021	7.37021
	Fis1	0.0886714	14.6603	14.749	-3.49539	3.87384	-7.36923	7.36923
	Ube2v2	0.0218855	3.61743	3.63931	-5.51388	1.85496	-7.36884	7.36884
	Gstk1	0.0753887	12.457	12.5323	-3.72951	3.63888	-7.36839	7.36839
	Mst1r	0.0677389	11.1881	11.2558	-3.88387	3.48389	-7.36776	7.36776
	Rpl36a	0.268428	44.3217	44.5901	-1.89739	5.46994	-7.36733	7.36733
	Nubpl	0.00472162	0.778214	0.782935	-7.7265	-0.361762	-7.36474	7.36474
	Pex3	0.0148042	2.43796	2.45277	-6.07785	1.28568	-7.36352	7.36352
	Mir7652	0.1	16.4415	16.5415	-3.32193	4.03927	-7.3612	7.3612
	Gm9844	0.0481391	7.91417	7.96231	-4.37665	2.98444	-7.36108	7.36108
	Ifi47	0.010093	1.65721	1.6673	-6.6305	0.728753	-7.35925	7.35925
	Nudt21	0.0386066	6.33806	6.37666	-4.69501	2.66404	-7.35905	7.35905
	Mrps14	0.0215363	3.53312	3.55466	-5.53708	1.82094	-7.35803	7.35803
	Acsbg1	0.00973465	1.59633	1.60607	-6.68265	0.674763	-7.35742	7.35742
	Gm3244	0.0299177	4.90604	4.93596	-5.06286	2.29456	-7.35742	7.35742
	RP23-361M12.2	0.00398902	0.654139	0.658128	-7.96975	-0.612331	-7.35742	7.35742
	Mcu	0.0438436	7.18757	7.23141	-4.51149	2.8455	-7.35699	7.35699
	Snx3	0.140638	23.0522	23.1928	-2.82994	4.52683	-7.35677	7.35677
	Ccl6	0.0586193	9.60723	9.66585	-4.09248	3.26412	-7.3566	7.3566
	Ppp1r3d	0.007159	1.17247	1.17963	-7.12603	0.229555	-7.35558	7.35558
	Ccdc80	0.155368	25.4309	25.5862	-2.68624	4.66851	-7.35475	7.35475
	Smug1	0.0213854	3.49795	3.51934	-5.54723	1.80651	-7.35374	7.35374
	Kcnh6	0.00329516	0.53898	0.542276	-8.24544	-0.891695	-7.35374	7.35374
	Tgif2	0.00610374	0.995826	1.00193	-7.35609	-0.00603507	-7.35006	7.35006
	BC064078	0.00939583	1.53293	1.54233	-6.73376	0.616293	-7.35006	7.35006
	Bmi1	0.0588569	9.59392	9.65278	-4.08664	3.26212	-7.34876	7.34876
	Ndufa5	0.0679447	11.071	11.139	-3.8795	3.46872	-7.34821	7.34821
	Sqle	0.0358505	5.83494	5.87079	-4.80186	2.54472	-7.34658	7.34658
	Nhlrc1	0.00509931	0.829825	0.834924	-7.61548	-0.269121	-7.34636	7.34636
	Rpl7	0.674539	109.699	110.373	-0.568027	6.7774	-7.34543	7.34543
	RP24-370G18.1	0.00324129	0.526788	0.530029	-8.26922	-0.924705	-7.34451	7.34451
	Tubb4b	0.246388	40.0416	40.288	-2.021	5.32343	-7.34443	7.34443
	Gm13680	0.103129	16.7579	16.8611	-3.27747	4.06677	-7.34425	7.34425
	Cox6c	0.0885204	14.3833	14.4718	-3.49785	3.84632	-7.34417	7.34417
	Gm23212	0.1	16.2436	16.3436	-3.32193	4.0218	-7.34373	7.34373
	Ndufa6	0.333627	54.1877	54.5214	-1.58369	5.75989	-7.34359	7.34359
	Tenm1	0.012523	2.03351	2.04603	-6.31927	1.02397	-7.34324	7.34324
	Gm9769	0.0243198	3.94748	3.9718	-5.36173	1.98093	-7.34266	7.34266
	Zfand2a	0.0274596	4.45427	4.48173	-5.18654	2.15519	-7.34173	7.34173
	Ndufa2	0.224565	36.4249	36.6495	-2.15479	5.18685	-7.34165	7.34165
	Nampt	0.033437	5.42091	5.45435	-4.90241	2.43854	-7.34095	7.34095
	Itga2	0.141539	22.8953	23.0368	-2.82073	4.51698	-7.3377	7.3377
	Arhgdib	0.0317875	5.14104	5.17283	-4.9754	2.36206	-7.33746	7.33746
	Gm12840	0.428423	69.2755	69.7039	-1.22289	6.11427	-7.33717	7.33717
	Mfsd5	0.0402678	6.5081	6.54837	-4.63423	2.70224	-7.33646	7.33646
	Hsd17b14	0.00571461	0.922802	0.928516	-7.45113	-0.115907	-7.33522	7.33522
	Pet100	0.0491505	7.93277	7.98192	-4.34665	2.98782	-7.33448	7.33448
	Rab9	0.0802135	12.9307	13.0109	-3.64001	3.69272	-7.33273	7.33273
	Shisa6	0.0172719	2.78385	2.80112	-5.85543	1.47708	-7.33251	7.33251
	Dpysl3	0.0485386	7.81782	7.86636	-4.36472	2.96677	-7.33149	7.33149
	RP24-388H18.1	0.0310013	4.99318	5.02418	-5.01153	2.31996	-7.33149	7.33149
	1810037I17Rik	0.124005	19.9555	20.0795	-3.01153	4.31871	-7.33024	7.33024
	Rhoa	0.123299	19.8408	19.9641	-3.01977	4.3104	-7.33016	7.33016
	Uqcrfs1	0.162946	26.2125	26.3755	-2.61753	4.71218	-7.32972	7.32972
	Csrp1	0.316803	50.9358	51.2526	-1.65834	5.67061	-7.32895	7.32895
	Gm5566	0.02543	4.08525	4.11068	-5.29732	2.03042	-7.32775	7.32775
	Vil1	0.237118	38.0839	38.321	-2.07632	5.25111	-7.32743	7.32743
	Vcan	0.0436757	7.01433	7.058	-4.51703	2.8103	-7.32733	7.32733
	Acot9	0.0617299	9.9124	9.97413	-4.01789	3.30923	-7.32712	7.32712
	Cmtm7	0.0720182	11.5566	11.6286	-3.7955	3.53064	-7.32614	7.32614
	Stra6	0.0100324	1.60916	1.6192	-6.63919	0.686311	-7.3255	7.3255
	Psmb4	0.202706	32.4829	32.6856	-2.30254	5.02161	-7.32415	7.32415
	Mmp12	0.0113132	1.8127	1.82401	-6.46585	0.85814	-7.32399	7.32399
	Actr3	0.255069	40.86	41.1151	-1.97104	5.35262	-7.32366	7.32366
	Rpl27a	0.181263	28.9962	29.1775	-2.46384	4.85779	-7.32163	7.32163
	Sh3bgrl2	0.0713825	11.4146	11.486	-3.80829	3.51281	-7.3211	7.3211
	Gm12428	0.0160684	2.56793	2.584	-5.95963	1.3606	-7.32023	7.32023
	Fundc2	0.0335903	5.36463	5.39822	-4.89581	2.42348	-7.31929	7.31929
	Smim24	0.0883687	14.0993	14.1877	-3.50032	3.81756	-7.31788	7.31788
	Gm14418	0.00479026	0.763542	0.768332	-7.70568	-0.38922	-7.31646	7.31646
	Sfn	0.137707	21.9225	22.0602	-2.86033	4.45434	-7.31467	7.31467
	Rhob	0.189353	30.116	30.3054	-2.40085	4.91246	-7.31331	7.31331
	RP23-202C2.3	0.0106247	1.68909	1.69972	-6.55643	0.756247	-7.31268	7.31268
	Igfbp6	0.063061	10.0165	10.0796	-3.98711	3.32431	-7.31142	7.31142
	Mamld1	0.0121928	1.93635	1.94855	-6.35782	0.953342	-7.31116	7.31116
	Mir5113	0.1	15.8782	15.9782	-3.32193	3.98897	-7.3109	7.3109
	Pcdhb22	0.00353943	0.561951	0.565491	-8.14227	-0.831484	-7.31078	7.31078
	Tvp23b	0.0784737	12.4515	12.53	-3.67165	3.63825	-7.3099	7.3099
	Prr15	0.0169288	2.68071	2.69763	-5.88438	1.42261	-7.30699	7.30699
	Clec11a	0.0239586	3.79139	3.81535	-5.38331	1.92273	-7.30604	7.30604
	Mrps6	0.044394	7.02059	7.06499	-4.49349	2.81159	-7.30509	7.30509
	Gm26601	0.0065866	1.04163	1.04821	-7.24625	0.0588366	-7.30509	7.30509
	Nudt1	0.0168193	2.65634	2.67316	-5.89374	1.40944	-7.30318	7.30318
	Cnn2	0.0950655	15.0022	15.0973	-3.39493	3.9071	-7.30204	7.30204
	Tmem205	0.1	15.7688	15.8688	-3.32193	3.979	-7.30092	7.30092
	Uqcc3	0.056375	8.88591	8.94228	-4.1488	3.15152	-7.30032	7.30032
	Cpq	0.0668794	10.5385	10.6053	-3.9023	3.39759	-7.29989	7.29989
	RP24-93F24.2	0.0345476	5.44328	5.47782	-4.85527	2.44448	-7.29975	7.29975
	Pon3	0.0310928	4.89116	4.92226	-5.00727	2.29018	-7.29745	7.29745
	Stom	0.0587408	9.24042	9.29917	-4.08949	3.20796	-7.29745	7.29745
	Msn	0.133098	20.9335	21.0666	-2.90944	4.38774	-7.29719	7.29719
	Lyz2	1.15409	181.416	182.571	0.20675	7.50316	-7.29641	7.29641
	Atp5f1	0.111109	17.4463	17.5574	-3.16995	4.12485	-7.2948	7.2948
	Tmbim6	0.636051	99.7972	100.433	-0.652785	6.64093	-7.29371	7.29371
	Ostc	0.176737	27.7101	27.8869	-2.50032	4.79234	-7.29266	7.29266
	Upp1	0.0476975	7.47834	7.52604	-4.38994	2.90272	-7.29266	7.29266
	Tlcd2	0.0241565	3.78743	3.81159	-5.37144	1.92122	-7.29266	7.29266
	Alg10b	0.0596187	9.3471	9.40672	-4.06809	3.22452	-7.29261	7.29261
	Mir200a	0.1	15.6623	15.7623	-3.32193	3.96923	-7.29116	7.29116
	Pomp	0.190985	29.9107	30.1017	-2.38847	4.90259	-7.29106	7.29106
	Actg-ps1	0.1	15.6457	15.7457	-3.32193	3.96769	-7.28962	7.28962
	Gm22697	0.1	15.6347	15.7347	-3.32193	3.96668	-7.28861	7.28861
	P2ry2	0.0233878	3.65308	3.67647	-5.4181	1.86911	-7.28721	7.28721
	Timp1	0.210534	32.8827	33.0933	-2.24787	5.03926	-7.28713	7.28713
	Agpat9	0.00667874	1.04226	1.04894	-7.22621	0.0597176	-7.28593	7.28593
	Klf11	0.0193627	3.02052	3.03988	-5.69058	1.5948	-7.28538	7.28538
	Slit1	0.00395063	0.615698	0.619648	-7.9837	-0.699706	-7.284	7.284
	Paics	0.175095	27.2827	27.4578	-2.51379	4.76992	-7.28371	7.28371
	Bcl11b	0.00865223	1.34723	1.35588	-6.85271	0.429995	-7.28271	7.28271
	Gde1	0.131281	20.4267	20.558	-2.92927	4.35238	-7.28166	7.28166
	Echdc1	0.0352556	5.48422	5.51948	-4.826	2.45529	-7.28129	7.28129
	Tlr4	0.0421012	6.5447	6.5868	-4.57	2.71033	-7.28032	7.28032
	Sppl2a	0.0958394	14.8905	14.9863	-3.38324	3.89632	-7.27956	7.27956
	Gm25692	0.1	15.5342	15.6342	-3.32193	3.95738	-7.27931	7.27931
	2310007B03Rik	0.00987574	1.53087	1.54075	-6.6619	0.614354	-7.27625	7.27625
	Hspa8	0.368634	57.1204	57.4891	-1.43974	5.83593	-7.27567	7.27567
	Gm13251	0.0102815	1.5927	1.60299	-6.6038	0.671478	-7.27528	7.27528
	Cd68	0.0464937	7.20133	7.24782	-4.42682	2.84826	-7.27508	7.27508
	Arl5a	0.0713545	11.046	11.1174	-3.80885	3.46546	-7.27431	7.27431
	Rnf125	0.0175248	2.71293	2.73045	-5.83446	1.43985	-7.27431	7.27431
	Tmem177	0.00700048	1.08371	1.09071	-7.15833	0.115978	-7.27431	7.27431
	Stk17b	0.0383461	5.92863	5.96698	-4.70478	2.5677	-7.27248	7.27248
	Kif11	0.0121347	1.87547	1.8876	-6.36472	0.907249	-7.27197	7.27197
	Rasgef1b	0.043033	6.64526	6.6883	-4.53841	2.73233	-7.27074	7.27074
	Pdp1	0.0155694	2.40372	2.41929	-6.00514	1.26527	-7.27041	7.27041
	Uevld	0.0194235	2.9974	3.01682	-5.68605	1.58371	-7.26976	7.26976
	Tubb2a	0.0442819	6.82426	6.86855	-4.49714	2.77067	-7.26781	7.26781
	Gm22133	5.74256	884.717	890.459	2.52169	9.78907	-7.26738	7.26738
	Lsr	0.318344	48.9796	49.2979	-1.65134	5.61411	-7.26545	7.26545
	Macc1	0.0428828	6.59245	6.63534	-4.54346	2.72082	-7.26427	7.26427
	Mpeg1	0.116007	17.8324	17.9484	-3.10772	4.15643	-7.26414	7.26414
	Tmem33	0.0378996	5.82511	5.86301	-4.72167	2.54229	-7.26396	7.26396
	Cyba	0.385303	59.2095	59.5948	-1.37593	5.88776	-7.26369	7.26369
	Cyp20a1	0.061379	9.43133	9.49271	-4.02611	3.23746	-7.26357	7.26357
	Zdhhc21	0.0234443	3.60183	3.62527	-5.41462	1.84873	-7.26335	7.26335
	Hbegf	0.0788395	12.1081	12.1869	-3.66494	3.5979	-7.26284	7.26284
	Neurl3	0.0908779	13.9546	14.0455	-3.45993	3.80267	-7.26259	7.26259
	Zfp120	0.0240531	3.69342	3.71748	-5.37764	1.88496	-7.26259	7.26259
	Calm2	0.533892	81.9675	82.5013	-0.905381	6.35698	-7.26236	7.26236
	Cilp	0.220039	33.7658	33.9859	-2.18417	5.07749	-7.26166	7.26166
	Gm7329	0.1	15.3141	15.4141	-3.32193	3.93679	-7.25871	7.25871
	RP23-377H12.5	0.00739899	1.13305	1.14045	-7.07846	0.180213	-7.25867	7.25867
	H2afv	0.057272	8.76144	8.81871	-4.12603	3.13117	-7.25719	7.25719
	Pcdhb9	0.00765563	1.16916	1.17681	-7.02926	0.225469	-7.25473	7.25473
	Aif1l	0.00580105	0.885928	0.891729	-7.42947	-0.174739	-7.25473	7.25473
	Duox1	0.00888216	1.35647	1.36535	-6.81487	0.439859	-7.25473	7.25473
	1700123O20Rik	0.0371359	5.66876	5.7059	-4.75104	2.50303	-7.25407	7.25407
	Gm6170	0.14317	21.8541	21.9973	-2.8042	4.44983	-7.25404	7.25404
	Fuca2	0.0341708	5.2106	5.24477	-4.87109	2.38145	-7.25254	7.25254
	Crim1	0.0936449	14.2712	14.3648	-3.41666	3.83503	-7.25169	7.25169
	Rps10	0.259549	39.5347	39.7942	-1.94592	5.30505	-7.25097	7.25097
	Gm2a	0.0510079	7.76266	7.81366	-4.29314	2.95655	-7.24969	7.24969
	Lcp1	0.0603043	9.17673	9.23703	-4.05159	3.19798	-7.24957	7.24957
	Cd93	0.0297788	4.53096	4.56074	-5.06957	2.17982	-7.24939	7.24939
	Lrrc26	0.1	15.2129	15.3129	-3.32193	3.92722	-7.24915	7.24915
	Atp6v1a	0.0619239	9.40767	9.4696	-4.01336	3.23384	-7.2472	7.2472
	Il2rg	0.0146957	2.23205	2.24674	-6.08846	1.15837	-7.24683	7.24683
	Sh3rf2	0.00440761	0.669446	0.673854	-7.82579	-0.57896	-7.24683	7.24683
	Txnrd1	0.242991	36.8951	37.1381	-2.04102	5.20536	-7.24638	7.24638
	Ywhaq	0.206297	31.3093	31.5156	-2.2772	4.96852	-7.24573	7.24573
	Anapc13	0.0196767	2.98242	3.0021	-5.66737	1.57648	-7.24385	7.24385
	Ndufa8	0.122135	18.4994	18.6215	-3.03345	4.20941	-7.24286	7.24286
	Ly75	0.00677545	1.02626	1.03303	-7.20547	0.0373895	-7.24286	7.24286
	Capza2	0.0893569	13.5313	13.6206	-3.48428	3.75823	-7.2425	7.2425
	Scn8a	0.00385367	0.583301	0.587154	-8.01955	-0.777688	-7.24186	7.24186
	Gm2663	0.0406645	6.15366	6.19432	-4.62009	2.62144	-7.24153	7.24153
	Gm12013	0.1	15.1126	15.2126	-3.32193	3.91768	-7.2396	7.2396
	Hist1h2bc	0.14285	21.584	21.7269	-2.80743	4.43189	-7.23932	7.23932
	Gsn	0.341743	51.5824	51.9241	-1.54902	5.68881	-7.23782	7.23782
	Cx3cr1	0.037503	5.65959	5.6971	-4.73685	2.5007	-7.23755	7.23755
	Rplp1	3.27822	494.573	497.851	1.71291	8.95004	-7.23713	7.23713
	Psma2	0.27233	41.0785	41.3508	-1.87657	5.36031	-7.23688	7.23688
	Tmem30a	0.140863	21.2323	21.3731	-2.82764	4.40819	-7.23583	7.23583
	Mrps16	0.103155	15.5471	15.6503	-3.27711	3.95858	-7.23569	7.23569
	Scpep1	0.11709	17.6468	17.7639	-3.09432	4.14133	-7.23565	7.23565
	Ptp4a2	0.261851	39.45	39.7118	-1.93318	5.30195	-7.23513	7.23513
	Dcaf12l1	0.0066239	0.997773	1.0044	-7.2381	-0.00321619	-7.23489	7.23489
	Dpysl2	0.11126	16.7205	16.8317	-3.168	4.06354	-7.23154	7.23154
	Il18rap	0.0121257	1.82218	1.83431	-6.36579	0.865666	-7.23146	7.23146
	Clic6	0.0956143	14.339	14.4346	-3.38663	3.84187	-7.2285	7.2285
	Gm28037	0.592536	88.7207	89.3132	-0.755025	6.4712	-7.22622	7.22622
	Ddias	0.00698377	1.0447	1.05168	-7.16178	0.0630823	-7.22486	7.22486
	Snai1	0.0144239	2.15766	2.17209	-6.11539	1.10947	-7.22486	7.22486
	Spon1	0.0915456	13.6721	13.7637	-3.44937	3.77317	-7.22253	7.22253
	Dbi	0.205513	30.6825	30.888	-2.2827	4.93934	-7.22204	7.22204
	Tmem229b	0.0123577	1.84394	1.8563	-6.33844	0.88279	-7.22123	7.22123
	Olfml2b	0.0264485	3.94459	3.97104	-5.24067	1.97987	-7.22054	7.22054
	Themis3	0.0325301	4.85121	4.88374	-4.94208	2.27835	-7.22043	7.22043
	Hmgcs2	0.0462083	6.88482	6.93103	-4.4357	2.78342	-7.21912	7.21912
	Mcm5	0.0205045	3.05156	3.07207	-5.60792	1.60955	-7.21746	7.21746
	Mapk3	0.237848	35.3945	35.6324	-2.07189	5.14546	-7.21734	7.21734
	Rpl34	0.426276	63.4002	63.8265	-1.23014	5.98641	-7.21655	7.21655
	Aldh2	0.221276	32.8987	33.12	-2.17608	5.03996	-7.21604	7.21604
	Apobec1	0.0782462	11.6313	11.7096	-3.67584	3.53994	-7.21578	7.21578
	Ptgfrn	0.152589	22.6821	22.8347	-2.71228	4.50349	-7.21577	7.21577
	Serping1	0.276603	41.0925	41.3691	-1.85411	5.3608	-7.21491	7.21491
	Rab5a	0.133944	19.8824	20.0163	-2.90029	4.31342	-7.21371	7.21371
	Ndufs6	0.148544	22.0346	22.1831	-2.75104	4.4617	-7.21274	7.21274
	Ppp1r2	0.0632172	9.37527	9.43848	-3.98354	3.22886	-7.2124	7.2124
	Rab11a	0.14461	21.4258	21.5705	-2.78976	4.42128	-7.21104	7.21104
	Masp1	0.00849823	1.25883	1.26733	-6.87862	0.332085	-7.21071	7.21071
	Uts2	0.0217028	3.21481	3.23651	-5.52598	1.68473	-7.21071	7.21071
	RP23-16D16.5	0.010172	1.50677	1.51694	-6.61925	0.591455	-7.21071	7.21071
	Gpc1	0.0408063	6.04458	6.08539	-4.61506	2.59564	-7.21071	7.21071
	Nedd8	0.290028	42.9373	43.2273	-1.78573	5.42416	-7.20989	7.20989
	Rab5b	0.118197	17.4976	17.6158	-3.08073	4.12908	-7.20982	7.20982
	Rgs2	0.0709349	10.5008	10.5717	-3.81736	3.39242	-7.20978	7.20978
	Rpl14	1.01231	149.54	150.553	0.0176517	7.22439	-7.20674	7.20674
	Ndufa12	0.0613368	9.05649	9.11783	-4.0271	3.17895	-7.20606	7.20606
	Fam126b	0.0174855	2.58159	2.59908	-5.8377	1.36826	-7.20596	7.20596
	Cdc42	0.394264	58.1929	58.5871	-1.34277	5.86277	-7.20554	7.20554
	Itgb8	0.0190363	2.80835	2.82739	-5.7151	1.48972	-7.20483	7.20483
	Sumo2	0.181831	26.8164	26.9982	-2.45933	4.74504	-7.20437	7.20437
	Atp5g3	0.182276	26.8772	27.0595	-2.45581	4.74831	-7.20412	7.20412
	Ly6g6d	0.0199451	2.9378	2.95774	-5.64782	1.55474	-7.20256	7.20256
	Gss	0.0514102	7.56665	7.61806	-4.2818	2.91966	-7.20146	7.20146
	Pgrmc1	0.270724	39.8393	40.1101	-1.8851	5.31612	-7.20123	7.20123
	Ormdl2	0.0512064	7.53528	7.58648	-4.28753	2.91366	-7.20119	7.20119
	Rps20	0.329637	48.4723	48.8019	-1.60105	5.59909	-7.20014	7.20014
	Ubl3	0.105188	15.4625	15.5677	-3.24895	3.9507	-7.19966	7.19966
	Il33	0.0445708	6.54811	6.59268	-4.48776	2.71108	-7.19884	7.19884
	Igfbp4	0.248946	36.5533	36.8023	-2.0061	5.19193	-7.19803	7.19803
	Gjb4	0.0242525	3.55876	3.58302	-5.36572	1.83138	-7.1971	7.1971
	Laptm4a	0.534116	78.3723	78.9064	-0.904774	6.29227	-7.19705	7.19705
	Prcp	0.0632956	9.28015	9.34344	-3.98175	3.21415	-7.1959	7.1959
	Anxa13	0.332034	48.6615	48.9936	-1.5906	5.60471	-7.19531	7.19531
	Eya2	0.0552528	8.0956	8.15085	-4.17781	3.01714	-7.19495	7.19495
	Lrrc32	0.0582133	8.52845	8.58667	-4.10251	3.09228	-7.19479	7.19479
	Timm17b	0.0182921	2.67715	2.69544	-5.77263	1.4207	-7.19333	7.19333
	Tmem204	0.0231296	3.38514	3.40827	-5.43411	1.75922	-7.19333	7.19333
	Qpct	0.0121536	1.77747	1.78962	-6.36248	0.829826	-7.1923	7.1923
	Wdr83os	0.0680105	9.94188	10.0099	-3.8781	3.31352	-7.19162	7.19162
	Samd12	0.0317659	4.64249	4.67425	-4.97638	2.2149	-7.19127	7.19127
	Ldha	0.29019	42.4079	42.6981	-1.78493	5.40626	-7.19119	7.19119
	Hexa	0.17553	25.6453	25.8208	-2.51021	4.68062	-7.19083	7.19083
	Nkiras2	0.0326846	4.76515	4.79783	-4.93525	2.25252	-7.18777	7.18777
	Ap3b2	0.00743426	1.08339	1.09082	-7.0716	0.115553	-7.18715	7.18715
	Arpc2	0.408331	59.4896	59.8979	-1.29219	5.89457	-7.18676	7.18676
	Slc31a1	0.0355224	5.17524	5.21076	-4.81513	2.37163	-7.18675	7.18675
	Syngr1	0.0389197	5.66769	5.70661	-4.68335	2.50276	-7.18612	7.18612
	Stxbp5l	0.00960862	1.39926	1.40886	-6.70145	0.48466	-7.18612	7.18612
	Fos	0.119315	17.3545	17.4738	-3.06716	4.11724	-7.18439	7.18439
	Atp6v0a4	0.0211661	3.07839	3.09956	-5.5621	1.62218	-7.18428	7.18428
	Jakmip2	0.00666162	0.96871	0.975371	-7.22991	-0.0458639	-7.18405	7.18405
	Tmem43	0.0656478	9.54562	9.61126	-3.92911	3.25484	-7.18395	7.18395
	Fosl2	0.115859	16.8412	16.9571	-3.10955	4.07392	-7.18348	7.18348
	Tmed7	0.0807202	11.7295	11.8102	-3.63093	3.55207	-7.18299	7.18299
	Hsp90ab1	1.26336	183.322	184.585	0.33727	7.51823	-7.18096	7.18096
	Gm11878	0.116686	16.9194	17.0361	-3.09929	4.08061	-7.1799	7.1799
	Cfh	0.107435	15.5741	15.6816	-3.21847	3.96108	-7.17955	7.17955
	Tspan13	0.137065	19.8674	20.0045	-2.86707	4.31233	-7.1794	7.1794
	Shisa5	0.388731	56.3445	56.7332	-1.36316	5.8162	-7.17936	7.17936
	Ndufb9	0.305004	44.2067	44.5117	-1.7131	5.46619	-7.17929	7.17929
	Gm10175	0.0198268	2.87073	2.89056	-5.6564	1.52142	-7.17782	7.17782
	Dok1	0.0236558	3.42514	3.4488	-5.40166	1.77616	-7.17782	7.17782
	Gm12166	0.012072	1.74792	1.75999	-6.37219	0.805637	-7.17782	7.17782
	Cep72	0.00643975	0.931072	0.937512	-7.27878	-0.103036	-7.17574	7.17574
	Lrrc8c	0.0168094	2.43002	2.44683	-5.89459	1.28097	-7.17555	7.17555
	Fth1	2.52306	364.673	367.196	1.33517	8.51046	-7.17529	7.17529
	Pla2g16	0.0384014	5.54796	5.58636	-4.7027	2.47196	-7.17465	7.17465
	Ppp1cb	0.166992	24.1197	24.2867	-2.58215	4.59214	-7.17429	7.17429
	Ms4a8a	0.0976989	14.1078	14.2055	-3.35551	3.81842	-7.17394	7.17394
	Lphn2	0.083516	12.0592	12.1427	-3.5818	3.59207	-7.17387	7.17387
	RP23-46L5.1	0.0156807	2.26224	2.27792	-5.99487	1.17775	-7.17262	7.17262
	Snrpd2	0.20957	30.2245	30.4341	-2.2545	4.91765	-7.17214	7.17214
	Lancl3	0.00586063	0.844895	0.850756	-7.41473	-0.243156	-7.17157	7.17157
	Gpm6b	0.0271508	3.91026	3.93741	-5.20286	1.96727	-7.17013	7.17013
	Gm7332	0.0262872	3.7842	3.81049	-5.2495	1.91999	-7.16948	7.16948
	Il1a	0.1	14.3812	14.4812	-3.32193	3.84612	-7.16805	7.16805
	Ighj4	0.1	14.377	14.477	-3.32193	3.84569	-7.16762	7.16762
	Kcnn4	0.241429	34.6952	34.9366	-2.05033	5.11666	-7.16699	7.16699
	Ccnc	0.0205786	2.95479	2.97536	-5.60271	1.56305	-7.16576	7.16576
	Liph	0.077081	11.0628	11.1399	-3.69748	3.46765	-7.16513	7.16513
	Hrsp12	0.0366358	5.25713	5.29376	-4.7706	2.39427	-7.16488	7.16488
	Pon2	0.0502483	7.2	7.25025	-4.31478	2.848	-7.16278	7.16278
	Fam168b	0.114289	16.3731	16.4874	-3.12924	4.03326	-7.1625	7.1625
	Gm14586	0.28601	40.9581	41.2441	-1.80586	5.35608	-7.16194	7.16194
	Arpc1b	0.21773	31.1675	31.3853	-2.19939	4.96197	-7.16136	7.16136
	Rgs7bp	0.00401366	0.574441	0.578455	-7.96087	-0.79977	-7.1611	7.1611
	Hmga1	0.0352521	5.03797	5.07323	-4.82615	2.33284	-7.15899	7.15899
	Gm10094	0.014978	2.13742	2.1524	-6.06101	1.09587	-7.15688	7.15688
	Mmab	0.00993867	1.41829	1.42823	-6.65273	0.504152	-7.15688	7.15688
	Prdx5	0.136657	19.4992	19.6359	-2.87137	4.28534	-7.15672	7.15672
	Itgb5	0.191311	27.2646	27.4559	-2.38601	4.76896	-7.15497	7.15497
	Rpl3-ps1	0.164214	23.4017	23.566	-2.60635	4.54854	-7.1549	7.1549
	Nek2	0.00517946	0.73697	0.742149	-7.59298	-0.440323	-7.15266	7.15266
	Mrpl35	0.0157398	2.23957	2.25531	-5.98944	1.16322	-7.15266	7.15266
	Rps9	0.703628	100.076	100.78	-0.507116	6.64496	-7.15208	7.15208
	Rcn3	0.116614	16.5713	16.6879	-3.10019	4.05062	-7.15081	7.15081
	Ndufaf2	0.0344053	4.88825	4.92266	-4.86122	2.28932	-7.15054	7.15054
	Itgav	0.134996	19.1482	19.2832	-2.88902	4.25913	-7.14815	7.14815
	Acer3	0.0352017	4.9918	5.027	-4.82821	2.31956	-7.14777	7.14777
	Gm6274	0.0732945	10.3922	10.4655	-3.77015	3.37742	-7.14757	7.14757
	Acox2	0.0126326	1.79087	1.8035	-6.3067	0.84066	-7.14736	7.14736
	Cdca8	0.00451827	0.640063	0.644582	-7.79001	-0.643713	-7.1463	7.1463
	Pttg1ip	0.187738	26.5888	26.7766	-2.4132	4.73275	-7.14595	7.14595
	Nudt19	0.0610852	8.64793	8.70901	-4.03303	3.11235	-7.14539	7.14539
	Wdr89	0.0183179	2.59111	2.60943	-5.7706	1.37357	-7.14417	7.14417
	9530036O11Rik	0.00638178	0.901388	0.907769	-7.29182	-0.149781	-7.14204	7.14204
	Eno1b	0.0133081	1.87969	1.89299	-6.23155	0.910491	-7.14204	7.14204
	Gm24895	0.1	14.1226	14.2226	-3.32193	3.81993	-7.14186	7.14186
	Anxa7	0.264246	37.2943	37.5585	-1.92005	5.22088	-7.14093	7.14093
	Avpi1	0.0567396	8.00622	8.06296	-4.1395	3.00112	-7.14062	7.14062
	Kctd10	0.121401	17.1254	17.2468	-3.04215	4.09806	-7.14022	7.14022
	Hfe	0.0130958	1.84697	1.86006	-6.25475	0.885158	-7.13991	7.13991
	Cfl1	0.926458	130.663	131.59	-0.110202	7.02971	-7.13991	7.13991
	Pamr1	0.0464276	6.54711	6.59354	-4.42887	2.71086	-7.13973	7.13973
	Sh3bgrl	0.148926	20.9846	21.1335	-2.74733	4.39126	-7.13859	7.13859
	Ccnd2	0.17438	24.5603	24.7347	-2.51969	4.61826	-7.13795	7.13795
	Ceacam1	0.159644	22.484	22.6437	-2.64707	4.49083	-7.1379	7.1379
	Col3a1	0.894882	126.021	126.916	-0.160231	6.97752	-7.13775	7.13775
	RP23-241H7.1	0.0193566	2.72457	2.74393	-5.69103	1.44603	-7.13706	7.13706
	Nubp2	0.0490474	6.90377	6.95282	-4.34968	2.78738	-7.13706	7.13706
	Bnip3l	0.0878851	12.3658	12.4537	-3.50824	3.62828	-7.13652	7.13652
	Bsg	0.940981	132.324	133.265	-0.0877628	7.04793	-7.1357	7.1357
	Rgs4	0.0113241	1.59237	1.6037	-6.46446	0.671179	-7.13564	7.13564
	Apool	0.0167735	2.35725	2.37402	-5.89768	1.2371	-7.13478	7.13478
	Pafah1b2	0.0744556	10.4617	10.5362	-3.74747	3.38705	-7.13453	7.13453
	Rqcd1	0.0336232	4.7242	4.75782	-4.8944	2.24007	-7.13447	7.13447
	Praf2	0.0261891	3.67902	3.70521	-5.25489	1.87932	-7.13421	7.13421
	Tdrp	0.00498309	0.699672	0.704656	-7.64874	-0.515248	-7.13349	7.13349
	Bmyc	0.0356641	5.00508	5.04075	-4.80939	2.32339	-7.13278	7.13278
	Acsl3	0.075158	10.5282	10.6034	-3.73393	3.39619	-7.13012	7.13012
	Ndrg4	0.00478634	0.670049	0.674835	-7.70686	-0.577661	-7.1292	7.1292
	Cd300lf	0.0181714	2.54195	2.56012	-5.78219	1.34594	-7.12813	7.12813
	Cfb	0.132459	18.526	18.6584	-2.91638	4.21148	-7.12786	7.12786
	Megf10	0.00909274	1.27165	1.28074	-6.78107	0.346698	-7.12777	7.12777
	Gm8394	0.0122747	1.7158	1.72808	-6.34817	0.778883	-7.12705	7.12705
	Slc4a11	0.0257403	3.59709	3.62283	-5.27983	1.84683	-7.12666	7.12666
	Cox7a2	0.294382	41.1368	41.4312	-1.76424	5.36236	-7.1266	7.1266
	Alox5ap	0.205706	28.7428	28.9485	-2.28134	4.84513	-7.12647	7.12647
	Bcl2l11	0.0320488	4.47563	4.50768	-4.96359	2.16209	-7.12568	7.12568
	Slc25a5	0.45456	63.4658	63.9204	-1.13746	5.98791	-7.12537	7.12537
	Lrrc31	0.0105748	1.47641	1.48699	-6.56323	0.562096	-7.12533	7.12533
	Sspn	0.00936387	1.30598	1.31535	-6.73868	0.385136	-7.12382	7.12382
	Nbl1	0.184036	25.6412	25.8253	-2.44194	4.68039	-7.12233	7.12233
	Klf10	0.0921692	12.8373	12.9294	-3.43957	3.68226	-7.12184	7.12184
	Mdk	0.0264856	3.68751	3.714	-5.23865	1.88265	-7.1213	7.1213
	Amica1	0.0237954	3.30833	3.33212	-5.39317	1.7261	-7.11928	7.11928
	Ccl11	0.0108013	1.50083	1.51163	-6.53265	0.585759	-7.11841	7.11841
	Pcyox1	0.0926463	12.8711	12.9637	-3.43212	3.68606	-7.11818	7.11818
	Mroh3	0.0169166	2.34877	2.36569	-5.88542	1.23191	-7.11733	7.11733
	Sez6l	0.00384733	0.53378	0.537627	-8.02193	-0.905684	-7.11624	7.11624
	Fam216a	0.0168435	2.33336	2.3502	-5.89166	1.22241	-7.11407	7.11407
	Gm27640	0.1	13.8517	13.9517	-3.32193	3.79199	-7.11392	7.11392
	Rpl9	0.231602	32.024	32.2556	-2.11028	5.00108	-7.11136	7.11136
	Rel	0.0167112	2.30979	2.3265	-5.90304	1.20776	-7.11081	7.11081
	Elf3	0.453567	62.6859	63.1395	-1.14061	5.97007	-7.11068	7.11068
	Tpm4	0.514831	71.1454	71.6602	-0.957829	6.1527	-7.11053	7.11053
	Cbr3	0.149844	20.6998	20.8496	-2.73847	4.37154	-7.11001	7.11001
	Arpc4	0.166105	22.9415	23.1076	-2.58983	4.51989	-7.10972	7.10972
	Zfp239	0.0107196	1.47942	1.49014	-6.5436	0.56503	-7.10863	7.10863
	Vbp1	0.0603263	8.32048	8.38081	-4.05107	3.05667	-7.10774	7.10774
	Cda	0.0451653	6.21913	6.26429	-4.46864	2.63671	-7.10535	7.10535
	1700086D15Rik	0.0106927	1.47235	1.48305	-6.54723	0.558124	-7.10535	7.10535
	Hint1	0.361788	49.806	50.1677	-1.46678	5.63825	-7.10503	7.10503
	Ehf	0.224433	30.8837	31.1081	-2.15564	4.94877	-7.10441	7.10441
	Gm13456	0.453868	62.4213	62.8751	-1.13965	5.96397	-7.10362	7.10362
	Ptbp3	0.220477	30.318	30.5385	-2.1813	4.9221	-7.1034	7.1034
	Esco2	0.00583286	0.801951	0.807784	-7.42158	-0.318413	-7.10317	7.10317
	Plekhd1	0.0118759	1.63157	1.64344	-6.39581	0.706258	-7.10207	7.10207
	Clec4a3	0.0176172	2.41848	2.4361	-5.82687	1.2741	-7.10098	7.10098
	H2-Aa	0.561495	77.0715	77.633	-0.832655	6.26813	-7.10078	7.10078
	Tmed5	0.0273846	3.75555	3.78294	-5.19049	1.90902	-7.09951	7.09951
	Klrg2	0.0102478	1.40467	1.41492	-6.60855	0.490233	-7.09878	7.09878
	Gm20509	0.0230045	3.15326	3.17626	-5.44194	1.65684	-7.09878	7.09878
	Irf2bpl	0.0910114	12.4739	12.5649	-3.45781	3.64084	-7.09864	7.09864
	Cdkn1a	0.115716	15.8481	15.9638	-3.11134	3.98624	-7.09758	7.09758
	Rac1	0.335105	45.8744	46.2095	-1.57732	5.51962	-7.09693	7.09693
	Gm14226	0.00721197	0.987048	0.99426	-7.11539	-0.0188077	-7.09658	7.09658
	Tmed2	0.425375	58.1979	58.6233	-1.23319	5.8629	-7.09609	7.09609
	2410006H16Rik	0.252652	34.5049	34.7575	-1.98477	5.10873	-7.0935	7.0935
	Gmpr	0.0124977	1.70525	1.71774	-6.3222	0.769981	-7.09218	7.09218
	Rpl23	1.00399	136.973	137.977	0.00574545	7.09775	-7.092	7.092
	Agpat2	0.0768509	10.4791	10.5559	-3.70179	3.38944	-7.09123	7.09123
	Slc48a1	0.0652052	8.88606	8.95126	-3.93887	3.15154	-7.09041	7.09041
	Rps26-ps1	0.1	13.6219	13.7219	-3.32193	3.76785	-7.08978	7.08978
	Mif	0.168617	22.9542	23.1229	-2.56818	4.52069	-7.08887	7.08887
	Klra2	0.01232	1.67586	1.68818	-6.34286	0.744902	-7.08776	7.08776
	Nsmce1	0.0527721	7.17481	7.22758	-4.24408	2.84294	-7.08702	7.08702
	Fbn2	0.0658497	8.93878	9.00463	-3.92468	3.16008	-7.08476	7.08476
	Btf3	0.295807	40.151	40.4468	-1.75727	5.32737	-7.08464	7.08464
	Ap1s1	0.0904333	12.2704	12.3608	-3.467	3.61711	-7.08411	7.08411
	Cd74	1.92338	260.745	262.668	0.943645	8.02649	-7.08285	7.08285
	4933426M11Rik	0.0795133	10.779	10.8585	-3.65266	3.43015	-7.08281	7.08281
	Gm5835	0.0552218	7.48098	7.53621	-4.17862	2.90323	-7.08185	7.08185
	Atp6ap2	0.120596	16.3299	16.4505	-3.05175	4.02944	-7.08119	7.08119
	Ppa1	0.0604434	8.17828	8.23872	-4.04827	3.0318	-7.08007	7.08007
	Ftl1	1.13402	153.432	154.566	0.181441	7.26145	-7.08001	7.08001
	Ercc6l	0.00441177	0.596443	0.600854	-7.82443	-0.745545	-7.07888	7.07888
	Psmb1	0.360974	48.7825	49.1435	-1.47003	5.60829	-7.07833	7.07833
	Gxylt1	0.0366374	4.95023	4.98687	-4.77054	2.3075	-7.07803	7.07803
	Slc41a3	0.0166339	2.24533	2.26196	-5.90973	1.16693	-7.07665	7.07665
	Lgals3	0.0629253	8.49133	8.55426	-3.99022	3.08599	-7.07621	7.07621
	Atp6v0e	0.0502052	6.77096	6.82116	-4.31602	2.75936	-7.07538	7.07538
	Rps25	0.940613	126.829	127.77	-0.0883264	6.98675	-7.07507	7.07507
	Immp1l	0.061181	8.24575	8.30693	-4.03077	3.04365	-7.07442	7.07442
	Akr1c19	0.0473048	6.37275	6.42005	-4.40187	2.67192	-7.07378	7.07378
	Slc35a1	0.0866882	11.6771	11.7638	-3.52802	3.54561	-7.07363	7.07363
	Tgfbr2	0.239529	32.2522	32.4917	-2.06173	5.01133	-7.07305	7.07305
	Gm10073	0.4472	60.213	60.6602	-1.16101	5.912	-7.07301	7.07301
	Krtcap3	0.122307	16.4586	16.5809	-3.03142	4.04077	-7.07219	7.07219
	Itm2b	1.28584	172.898	174.184	0.362706	7.43378	-7.07107	7.07107
	Hist1h3i	0.0283927	3.81482	3.84321	-5.13833	1.93161	-7.06995	7.06995
	Rps3a1	0.956876	128.55	129.507	-0.0635961	7.00618	-7.06978	7.06978
	Rpl11	0.190772	25.6084	25.7992	-2.39008	4.67855	-7.06862	7.06862
	1700017B05Rik	0.0616298	8.2726	8.33423	-4.02023	3.04834	-7.06857	7.06857
	Sepn1	0.051703	6.93598	6.98768	-4.27361	2.7941	-7.06771	7.06771
	Tmem147	0.174996	23.473	23.648	-2.51461	4.55293	-7.06753	7.06753
	Rap1b	0.300388	40.2514	40.5518	-1.7351	5.33097	-7.06607	7.06607
	0610040J01Rik	0.131296	17.5886	17.7199	-2.92911	4.13657	-7.06568	7.06568
	Mgat5	0.0511467	6.84925	6.90039	-4.28922	2.77595	-7.06516	7.06516
	Nenf	0.141696	18.9659	19.1076	-2.81913	4.24534	-7.06446	7.06446
	Cd151	0.215226	28.8034	29.0187	-2.21608	4.84817	-7.06425	7.06425
	Id3	0.0391668	5.23517	5.27434	-4.67423	2.38824	-7.06246	7.06246
	Psmb7	0.211812	28.2942	28.506	-2.23914	4.82243	-7.06157	7.06157
	Gpx8	0.0690136	9.21501	9.28402	-3.85698	3.20399	-7.06096	7.06096
	Ado	0.0421068	5.6201	5.6622	-4.5698	2.4906	-7.0604	7.0604
	Klf4	0.161085	21.4975	21.6586	-2.63411	4.4261	-7.06021	7.06021
	Rras	0.063575	8.47998	8.54356	-3.9754	3.08406	-7.05946	7.05946
	Dctn3	0.0897243	11.9664	12.0561	-3.47836	3.58091	-7.05927	7.05927
	Rims2	0.0185422	2.46423	2.48277	-5.75304	1.30114	-7.05418	7.05418
	Casp3	0.104445	13.8688	13.9733	-3.25919	3.79377	-7.05296	7.05296
	42623	0.0322381	4.27959	4.31182	-4.95509	2.09747	-7.05256	7.05256
	Sertad4	0.0364512	4.83798	4.87443	-4.77789	2.2744	-7.05229	7.05229
	Ppp6c	0.0554399	7.35747	7.41291	-4.17293	2.87921	-7.05214	7.05214
	Hist1h2be	0.0133689	1.77392	1.78729	-6.22497	0.826942	-7.05191	7.05191
	Stmn1	0.0547479	7.25942	7.31417	-4.19105	2.85985	-7.05091	7.05091
	Net1	0.0876944	11.6153	11.7029	-3.51137	3.53795	-7.04932	7.04932
	Pik3ip1	0.0109504	1.44959	1.46054	-6.51287	0.535641	-7.04851	7.04851
	Mien1	0.140749	18.6238	18.7645	-2.8288	4.21907	-7.04788	7.04788
	Fut4	0.0191506	2.5291	2.54825	-5.70647	1.33863	-7.04509	7.04509
	Rpl8	1.80279	237.957	239.759	0.850232	7.89455	-7.04432	7.04432
	Twf1	0.179966	23.7519	23.9319	-2.4742	4.56997	-7.04417	7.04417
	Dera	0.0536905	7.07938	7.13307	-4.21919	2.82362	-7.04281	7.04281
	Chp1	0.193849	25.5545	25.7484	-2.36699	4.67551	-7.0425	7.0425
	RP24-116C1.5	0.119062	15.6865	15.8056	-3.07022	3.97145	-7.04167	7.04167
	Gnb1	0.279498	36.8099	37.0894	-1.83909	5.20202	-7.04111	7.04111
	Ube2l6	0.0292885	3.85451	3.8838	-5.09352	1.94655	-7.04007	7.04007
	B230118H07Rik	0.010907	1.43474	1.44565	-6.5186	0.520789	-7.03938	7.03938
	Rpl18a	0.660944	86.9337	87.5947	-0.597399	6.44184	-7.03924	7.03924
	Nptx2	0.0137513	1.80745	1.8212	-6.18428	0.853956	-7.03824	7.03824
	Celf4	0.0204917	2.69339	2.71388	-5.60882	1.42942	-7.03824	7.03824
	Tmem53	0.00682486	0.897047	0.903872	-7.19498	-0.156745	-7.03824	7.03824
	Rhoc	0.153799	20.2076	20.3614	-2.70088	4.33682	-7.0377	7.0377
	Prkcdbp	0.1	13.1356	13.2356	-3.32193	3.7154	-7.03733	7.03733
	Tspan31	0.154223	20.2579	20.4121	-2.69691	4.34041	-7.03732	7.03732
	Lsm5	0.0301879	3.96154	3.99173	-5.04989	1.98606	-7.03595	7.03595
	Rfc5	0.0100195	1.31381	1.32383	-6.64104	0.393761	-7.0348	7.0348
	Gm15484	0.0141107	1.8488	1.86291	-6.14706	0.886591	-7.03365	7.03365
	Mocs2	0.0129186	1.69207	1.70499	-6.2744	0.758789	-7.03319	7.03319
	Kitl	0.0791215	10.3479	10.4271	-3.65979	3.37127	-7.03106	7.03106
	Igf2bp2	0.00820093	1.07244	1.08064	-6.93	0.100897	-7.03089	7.03089
	Gpx4	0.325504	42.5573	42.8828	-1.61925	5.41133	-7.03059	7.03059
	Hk1	0.0548356	7.16917	7.224	-4.18874	2.84181	-7.03055	7.03055
	Ndufb2	0.0207813	2.71672	2.7375	-5.58857	1.44186	-7.03043	7.03043
	Gdi2	0.501584	65.5596	66.0612	-0.995437	6.03474	-7.03017	7.03017
	Tpt1-ps3	0.967319	126.42	127.387	-0.0479366	6.98208	-7.03002	7.03002
	Phf6	0.0202064	2.63973	2.65993	-5.62905	1.40039	-7.02943	7.02943
	Crp	0.0101868	1.33043	1.34062	-6.61716	0.411891	-7.02905	7.02905
	Dnajc19	0.175117	22.8709	23.046	-2.51361	4.51544	-7.02905	7.02905
	Cpt2	0.063575	8.30109	8.36466	-3.9754	3.0533	-7.0287	7.0287
	Gch1	0.130631	17.0539	17.1845	-2.93643	4.09203	-7.02846	7.02846
	Tmem168	0.0381494	4.9791	5.01725	-4.7122	2.31588	-7.02808	7.02808
	Pdlim7	0.0627099	8.18309	8.2458	-3.99516	3.03265	-7.02781	7.02781
	Tnfrsf11a	0.0195419	2.54899	2.56853	-5.67728	1.34992	-7.02721	7.02721
	BC016579	0.0480074	6.24991	6.29792	-4.3806	2.64384	-7.02443	7.02443
	Tmem65	0.0468162	6.09092	6.13774	-4.41685	2.60666	-7.02351	7.02351
	Sptssa	0.162946	21.1883	21.3512	-2.61753	4.4052	-7.02273	7.02273
	Dbndd2	0.0213172	2.77187	2.79319	-5.55184	1.47086	-7.0227	7.0227
	Slc7a7	0.0600447	7.79878	7.85883	-4.05782	2.96325	-7.02107	7.02107
	Gm8355	0.0772643	10.0072	10.0844	-3.69405	3.32296	-7.01702	7.01702
	Esr1	0.00513738	0.665244	0.670381	-7.60475	-0.588045	-7.01671	7.01671
	Rpl13	0.213772	27.656	27.8697	-2.22585	4.78952	-7.01537	7.01537
	Zfp125	0.0213854	2.76624	2.78762	-5.54723	1.46793	-7.01516	7.01516
	Ndufa9	0.159154	20.5721	20.7312	-2.65151	4.36262	-7.01412	7.01412
	Rps6ka3	0.0801124	10.3498	10.4299	-3.64183	3.37153	-7.01336	7.01336
	Fibin	0.0103155	1.33218	1.3425	-6.59904	0.413789	-7.01283	7.01283
	Mrps35	0.0232099	2.99608	3.01929	-5.42911	1.58308	-7.01219	7.01219
	Gm4149	0.1	12.9086	13.0086	-3.32193	3.69026	-7.01219	7.01219
	Matk	0.033095	4.27134	4.30443	-4.91724	2.09469	-7.01193	7.01193
	Tmem176b	0.330962	42.7106	43.0415	-1.59526	5.41652	-7.01178	7.01178
	Laptm4b	0.141754	18.2925	18.4342	-2.81854	4.19318	-7.01171	7.01171
	BC055324	0.00563886	0.727043	0.732682	-7.47038	-0.459887	-7.0105	7.0105
	2810428I15Rik	0.0385007	4.95337	4.99187	-4.69897	2.30841	-7.00738	7.00738
	Ptma	1.09542	140.884	141.979	0.131484	7.13836	-7.00688	7.00688
	Dusp6	0.138015	17.7478	17.8858	-2.8571	4.14957	-7.00667	7.00667
	Mrps18c	0.0651689	8.37986	8.44502	-3.93967	3.06693	-7.0066	7.0066
	Magoh	0.121378	15.6055	15.7269	-3.04242	3.96398	-7.0064	7.0064
	N6amt1	0.0114385	1.47005	1.48149	-6.44995	0.555865	-7.00582	7.00582
	Cst3	0.51703	66.3433	66.8603	-0.951679	6.05188	-7.00356	7.00356
	Cd47	0.155143	19.9025	20.0577	-2.68833	4.31488	-7.00321	7.00321
	Ptp4a1	0.127856	16.3936	16.5215	-2.96741	4.03506	-7.00247	7.00247
	Pdlim2	0.0104282	1.33694	1.34737	-6.58337	0.418932	-7.0023	7.0023
	H2afx	0.0506764	6.49518	6.54585	-4.30254	2.69937	-7.00191	7.00191
	Mir1668	0.108313	13.8749	13.9832	-3.20672	3.79441	-7.00113	7.00113
	Pros1	0.0629376	8.05992	8.12286	-3.98993	3.01077	-7.0007	7.0007
	Casd1	0.0633403	8.10188	8.16523	-3.98073	3.01826	-6.99899	6.99899
	Atp5k	0.22751	29.0808	29.3083	-2.136	4.86199	-6.99799	6.99799
	Ndufa13	0.216278	27.6385	27.8548	-2.20904	4.78861	-6.99765	6.99765
	Gm10076	0.546911	69.8437	70.3906	-0.870623	6.12606	-6.99668	6.99668
	4833423E24Rik	0.0102928	1.31422	1.32451	-6.60222	0.394204	-6.99642	6.99642
	Pcdhga1	0.0544895	6.95555	7.01004	-4.19788	2.79817	-6.99604	6.99604
	Trf	0.34167	43.5813	43.923	-1.54932	5.44564	-6.99496	6.99496
	Capns1	0.31708	40.4368	40.7539	-1.65708	5.3376	-6.99468	6.99468
	Cks2	0.0337599	4.30351	4.33727	-4.88855	2.10552	-6.99406	6.99406
	Sh3bgrl3	0.483851	61.631	62.1148	-1.04737	5.94558	-6.99295	6.99295
	Hiatl1	0.0953464	12.1393	12.2346	-3.39068	3.60161	-6.99229	6.99229
	Sacm1l	0.112413	14.3106	14.423	-3.15311	3.83901	-6.99213	6.99213
	Eif1b	0.0764563	9.73024	9.8067	-3.70922	3.28248	-6.9917	6.9917
	Gm9027	0.0176704	2.24883	2.2665	-5.82252	1.16918	-6.9917	6.9917
	Pfkl	0.0638643	8.12106	8.18492	-3.96885	3.02167	-6.99051	6.99051
	Rep15	0.142801	18.1588	18.3016	-2.80792	4.1826	-6.99051	6.99051
	l7Rn6	0.0199349	2.5337	2.55363	-5.64856	1.34125	-6.9898	6.9898
	Tinagl1	0.0778244	9.88756	9.96539	-3.68363	3.30561	-6.98925	6.98925
	Rin2	0.0758191	9.62837	9.70419	-3.72129	3.26729	-6.98859	6.98859
	Tspan11	0.0106805	1.35592	1.3666	-6.54888	0.439267	-6.98815	6.98815
	Loxl4	0.0138797	1.76177	1.77565	-6.17088	0.817028	-6.98791	6.98791
	Plau	0.0499053	6.33457	6.38447	-4.32466	2.66325	-6.98791	6.98791
	Rps8	0.677349	85.8781	86.5554	-0.56203	6.42422	-6.98625	6.98625
	Npm1	0.508982	64.5177	65.0267	-0.974314	6.01162	-6.98594	6.98594
	Arhgef3	0.104386	13.229	13.3334	-3.25999	3.72563	-6.98562	6.98562
	Arl6	0.0167191	2.11846	2.13518	-5.90236	1.08302	-6.98538	6.98538
	Tmem9	0.034317	4.34768	4.382	-4.86493	2.12025	-6.98518	6.98518
	Orai3	0.0436893	5.53507	5.57876	-4.51658	2.4686	-6.98518	6.98518
	Mir568	0.1	12.6675	12.7675	-3.32193	3.66307	-6.98499	6.98499
	Bbip1	0.0281988	3.57109	3.59929	-5.14822	1.83636	-6.98458	6.98458
	Tnfaip3	0.0339911	4.30159	4.33558	-4.8787	2.10487	-6.98357	6.98357
	Fam136a	0.080122	10.139	10.2191	-3.64166	3.34185	-6.9835	6.9835
	Fbxo45	0.0335822	4.247	4.28058	-4.89616	2.08644	-6.9826	6.9826
	Hist1h2bh	0.0300715	3.80197	3.83204	-5.05546	1.92675	-6.98221	6.98221
	Lysmd2	0.0194801	2.46289	2.48237	-5.68185	1.30035	-6.98221	6.98221
	RP23-263M10.12	0.00800397	1.01195	1.01995	-6.96507	0.0171383	-6.98221	6.98221
	Lamb1	0.0577932	7.30488	7.36267	-4.11296	2.86886	-6.98182	6.98182
	Uqcrh	0.396856	50.1552	50.5521	-1.33331	5.64833	-6.98164	6.98164
	Nkd2	0.0494727	6.25075	6.30022	-4.33722	2.64403	-6.98125	6.98125
	Galm	0.066116	8.35123	8.41734	-3.91886	3.06199	-6.98084	6.98084
	Inafm2	0.0459639	5.80487	5.85083	-4.44336	2.53726	-6.98062	6.98062
	Etfa	0.101942	12.8673	12.9693	-3.29418	3.68564	-6.97982	6.97982
	Pik3r3	0.030894	3.89307	3.92397	-5.01653	1.96091	-6.97744	6.97744
	Znf41-ps	0.00484582	0.61064	0.615485	-7.68904	-0.711607	-6.97744	6.97744
	Ildr2	0.0240987	3.03322	3.05732	-5.3749	1.60085	-6.97575	6.97575
	Wdr1	0.420471	52.9139	53.3344	-1.24992	5.72557	-6.9755	6.9755
	Col23a1	0.00407802	0.513036	0.517114	-7.93791	-0.962868	-6.97505	6.97505
	Pvrl3	0.0275286	3.46055	3.48808	-5.18293	1.791	-6.97393	6.97393
	Ralb	0.071169	8.9455	9.01667	-3.81261	3.16116	-6.97377	6.97377
	Higd2a	0.198268	24.9093	25.1075	-2.33448	4.63861	-6.97309	6.97309
	Myl6b	0.0455611	5.72231	5.76787	-4.45605	2.5166	-6.97265	6.97265
	Ifngr2	0.102365	12.8493	12.9516	-3.28821	3.68361	-6.97183	6.97183
	Gnai2	0.259951	32.6089	32.8689	-1.94369	5.0272	-6.97088	6.97088
	Rpl21	0.28548	35.7907	36.0762	-1.80854	5.16151	-6.97005	6.97005
	Gm26691	0.00418576	0.524552	0.528738	-7.90029	-0.930841	-6.96945	6.96945
	Mrfap1	0.439821	55.0061	55.4459	-1.18501	5.78152	-6.96653	6.96653
	Fkbp1a	0.0970269	12.1268	12.2238	-3.36547	3.60012	-6.96559	6.96559
	Rab1	0.24627	30.7777	31.024	-2.02169	4.94382	-6.9655	6.9655
	RP24-327D15.5	0.0273313	3.41561	3.44294	-5.1933	1.77214	-6.96544	6.96544
	Psma7	0.110393	13.795	13.9054	-3.17928	3.78608	-6.96536	6.96536
	BC031181	0.16743	20.9122	21.0797	-2.57837	4.38628	-6.96464	6.96464
	Cdhr2	0.0878044	10.9665	11.0543	-3.50956	3.45503	-6.96459	6.96459
	Spata6	0.0249909	3.11791	3.1429	-5.32246	1.64058	-6.96303	6.96303
	Gm12860	0.0122107	1.52342	1.53564	-6.35572	0.607318	-6.96303	6.96303
	Ndufs5	0.0815178	10.1647	10.2462	-3.61674	3.34549	-6.96223	6.96223
	Hmgb2	0.0390941	4.87201	4.9111	-4.67691	2.28452	-6.96142	6.96142
	Siae	0.0442841	5.51786	5.56214	-4.49707	2.46411	-6.96118	6.96118
	Col15a1	0.327907	40.8404	41.1683	-1.60864	5.35192	-6.96056	6.96056
	Kctd15	0.0195485	2.43075	2.4503	-5.6768	1.2814	-6.9582	6.9582
	Cript	0.0819461	10.1867	10.2687	-3.60918	3.34862	-6.9578	6.9578
	Apoe	0.75584	93.9108	94.6666	-0.403847	6.55322	-6.95707	6.95707
	Spg21	0.0652052	8.10066	8.16586	-3.93887	3.01804	-6.95691	6.95691
	Prom1	0.450513	55.8709	56.3214	-1.15036	5.80403	-6.95438	6.95438
	Tmem140	0.0164526	2.03979	2.05624	-5.92554	1.02842	-6.95396	6.95396
	Snap29	0.0477462	5.91848	5.96623	-4.38847	2.56523	-6.9537	6.9537
	Lgr4	0.232565	28.8269	29.0595	-2.1043	4.84935	-6.95364	6.95364
	RP23-377H12.4	0.0110705	1.37194	1.38301	-6.49714	0.456213	-6.95335	6.95335
	Pigf	0.0473117	5.86321	5.91052	-4.40166	2.55169	-6.95335	6.95335
	Fgf1	0.0150972	1.87096	1.88605	-6.04958	0.903775	-6.95335	6.95335
	Cpxm1	0.0673117	8.33574	8.40305	-3.893	3.05931	-6.95231	6.95231
	Spats2l	0.0160005	1.97986	1.99586	-5.96574	0.985401	-6.95114	6.95114
	Rps15	2.42855	300.314	302.742	1.28009	8.23033	-6.95023	6.95023
	Sqrdl	0.0973624	12.0384	12.1358	-3.36049	3.58957	-6.95006	6.95006
	Hsdl2	0.0376539	4.65413	4.69178	-4.73106	2.21851	-6.94957	6.94957
	Icam1	0.0690544	8.53275	8.60181	-3.85612	3.09301	-6.94914	6.94914
	Rdh11	0.0270783	3.34161	3.36869	-5.20672	1.74055	-6.94727	6.94727
	Msmo1	0.0571089	7.04161	7.09872	-4.13014	2.81591	-6.94605	6.94605
	Arhgap42	0.0378197	4.66289	4.70071	-4.72472	2.22122	-6.94594	6.94594
	Chmp5	0.223182	27.5042	27.7274	-2.16371	4.78158	-6.94529	6.94529
	Rab8b	0.0443846	5.4696	5.51399	-4.4938	2.45144	-6.94523	6.94523
	Armc10	0.075514	9.3024	9.37791	-3.72711	3.2176	-6.94471	6.94471
	Atp6v1b2	0.0947994	11.6747	11.7695	-3.39898	3.54531	-6.94429	6.94429
	Gm13157	0.0281101	3.45512	3.48323	-5.15277	1.78874	-6.94151	6.94151
	Lpgat1	0.0845328	10.39	10.4745	-3.56434	3.37712	-6.94147	6.94147
	D3Ertd751e	0.00804803	0.988976	0.997024	-6.95715	-0.0159931	-6.94116	6.94116
	Slc10a3	0.0346773	4.26129	4.29597	-4.84986	2.09129	-6.94116	6.94116
	Rnf11	0.134426	16.5148	16.6493	-2.89512	4.04569	-6.94081	6.94081
	Rpl38-ps2	0.163988	20.1401	20.3041	-2.60834	4.332	-6.94034	6.94034
	Slc39a6	0.0287133	3.52362	3.55234	-5.12214	1.81706	-6.93919	6.93919
	Gm24299	0.1	12.2705	12.3705	-3.32193	3.61712	-6.93905	6.93905
	Enpp5	0.0409267	5.0197	5.06063	-4.61081	2.3276	-6.93842	6.93842
	Hist4h4	0.0284322	3.48624	3.51467	-5.13633	1.80167	-6.938	6.938
	Ywhab	0.26971	33.0508	33.3205	-1.89052	5.04661	-6.93713	6.93713
	Enpp4	0.0333417	4.07951	4.11285	-4.90653	2.0284	-6.93492	6.93492
	Yipf4	0.0986694	12.0723	12.171	-3.34125	3.59363	-6.93488	6.93488
	Abcb7	0.0495166	6.0563	6.10582	-4.33594	2.59844	-6.93438	6.93438
	Sco2	0.0409014	5.00054	5.04144	-4.6117	2.32208	-6.93379	6.93379
	Srpx2	0.0240119	2.93399	2.958	-5.38011	1.55286	-6.93297	6.93297
	Oxsm	0.01146	1.39989	1.41135	-6.44725	0.48531	-6.93256	6.93256
	Sema3c	0.068801	8.40261	8.47141	-3.86143	3.07084	-6.93226	6.93226
	Fam43a	0.0380293	4.64146	4.67949	-4.71675	2.21458	-6.93132	6.93132
	Slc26a9	0.0984702	12.0127	12.1111	-3.34417	3.58648	-6.93065	6.93065
	Ssr3	0.311157	37.9526	38.2638	-1.68429	5.24613	-6.93041	6.93041
	Adap1	0.0361825	4.41305	4.44923	-4.78856	2.14177	-6.93034	6.93034
	Ccnd1	0.204315	24.9105	25.1148	-2.29113	4.63868	-6.92981	6.92981
	1110059E24Rik	0.0343156	4.18264	4.21696	-4.86499	2.06441	-6.92941	6.92941
	Nr4a1	0.0189055	2.30347	2.32238	-5.72505	1.20381	-6.92886	6.92886
	Cryz	0.0113278	1.37861	1.38994	-6.46399	0.463216	-6.92721	6.92721
	Ccdc32	0.0158435	1.92819	1.94403	-5.97996	0.947247	-6.92721	6.92721
	Psap	1.45743	177.168	178.625	0.543429	7.46897	-6.92554	6.92554
	Gm10334	0.0533537	6.48398	6.53733	-4.22827	2.69688	-6.92515	6.92515
	Pir	0.0252743	3.07154	3.09682	-5.30618	1.61896	-6.92515	6.92515
	Atp5a1	0.693811	84.3044	84.9982	-0.527385	6.39754	-6.92492	6.92492
	Smagp	0.133046	16.1592	16.2923	-2.91	4.01429	-6.92429	6.92429
	RP23-201A19.2	0.00634028	0.76986	0.776201	-7.30124	-0.377331	-6.92391	6.92391
	Txndc17	0.141257	17.1372	17.2784	-2.82361	4.09906	-6.92267	6.92267
	Smoc2	0.0701951	8.51474	8.58494	-3.83249	3.08996	-6.92245	6.92245
	Fhl3	0.0347322	4.21152	4.24625	-4.84758	2.07434	-6.92192	6.92192
	Hectd2	0.0206424	2.50271	2.52336	-5.59824	1.32349	-6.92174	6.92174
	Gsdma2	0.00758613	0.919554	0.92714	-7.04242	-0.120994	-6.92143	6.92143
	Rab11b-ps2	0.0355557	4.30988	4.34544	-4.81378	2.10765	-6.92143	6.92143
	Tmtc1	0.0163625	1.98338	1.99974	-5.93346	0.987961	-6.92143	6.92143
	Lims1	0.105213	12.7315	12.8367	-3.24861	3.67033	-6.91894	6.91894
	Cxcr4	0.0258658	3.12993	3.1558	-5.27281	1.64613	-6.91894	6.91894
	RP23-232K16.4	0.00447677	0.541719	0.546196	-7.80332	-0.884384	-6.91894	6.91894
	Stk32a	0.00621233	0.751732	0.757944	-7.33065	-0.41171	-6.91894	6.91894
	Psmd14	0.0912272	11.02	11.1113	-3.45439	3.46206	-6.91645	6.91645
	Cldn12	0.0561046	6.77264	6.82874	-4.15574	2.75972	-6.91545	6.91545
	Tstd1	0.053907	6.50622	6.56013	-4.21338	2.70182	-6.91521	6.91521
	Mir7005	0.1	12.0632	12.1632	-3.32193	3.59254	-6.91447	6.91447
	Mrpl14	0.0492539	5.9395	5.98875	-4.34362	2.57034	-6.91396	6.91396
	Cnbp	0.382703	46.148	46.5307	-1.3857	5.5282	-6.9139	6.9139
	Mfsd4	0.071606	8.63083	8.70244	-3.80378	3.1095	-6.91328	6.91328
	Mrps30	0.0514674	6.19721	6.24868	-4.2802	2.63162	-6.91182	6.91182
	Arl6ip5	0.162132	19.5141	19.6763	-2.62476	4.28645	-6.91121	6.91121
	Fbn1	0.199641	24.0263	24.2259	-2.32452	4.58654	-6.91106	6.91106
	Slc52a3	0.050713	6.1031	6.15382	-4.3015	2.60954	-6.91104	6.91104
	Rabac1	0.280427	33.7385	34.0189	-1.8343	5.07632	-6.91063	6.91063
	Slco2a1	0.0259069	3.11436	3.14027	-5.27052	1.63894	-6.90946	6.90946
	Mkrn2os	0.0322	3.8657	3.8979	-4.95679	1.95073	-6.90753	6.90753
	Apmap	0.0626066	7.51352	7.57612	-3.99754	2.90949	-6.90703	6.90703
	Timm17a	0.0148186	1.77831	1.79313	-6.07645	0.830506	-6.90695	6.90695
	Anxa5	0.543452	65.2085	65.752	-0.879775	6.02699	-6.90676	6.90676
	Chst11	0.0338576	4.06256	4.09642	-4.88438	2.02239	-6.90676	6.90676
	Gm9800	0.191767	23.0024	23.1942	-2.38257	4.52371	-6.90628	6.90628
	Gldc	0.0155763	1.86534	1.88091	-6.0045	0.899436	-6.90394	6.90394
	Vash1	0.0179966	2.1533	2.1713	-5.79613	1.10655	-6.90268	6.90268
	Cdh1	1.08924	130.316	131.405	0.12332	7.02587	-6.90255	6.90255
	Tmem246	0.0246196	2.94537	2.96999	-5.34405	1.55845	-6.9025	6.9025
	Capn5	0.104483	12.4803	12.5848	-3.25866	3.64158	-6.90024	6.90024
	Naglu	0.0395939	4.72871	4.76831	-4.65858	2.24145	-6.90002	6.90002
	Ino80c	0.0372147	4.44455	4.48177	-4.74799	2.15204	-6.90002	6.90002
	Fam84b	0.155918	18.6192	18.7751	-2.68114	4.21872	-6.89986	6.89986
	Jam2	0.0139426	1.6647	1.67864	-6.16436	0.735263	-6.89962	6.89962
	Surf4	0.313652	37.4483	37.762	-1.67276	5.22683	-6.89959	6.89959
	Taf13	0.0185327	2.21164	2.23017	-5.75379	1.14512	-6.8989	6.8989
	Eif3s6-ps1	0.0248361	2.96388	2.98872	-5.33142	1.56749	-6.8989	6.8989
	Dnajc19	0.0690815	8.24402	8.3131	-3.85556	3.04335	-6.8989	6.8989
	Pbk	0.0130556	1.55802	1.57108	-6.25919	0.639715	-6.8989	6.8989
	Tmem229a	0.022679	2.70266	2.72534	-5.4625	1.43438	-6.89688	6.89688
	Rpl4	2.8443	338.91	341.755	1.50807	8.40476	-6.89669	6.89669
	Rap2a	0.0616411	7.34207	7.40371	-4.01996	2.87619	-6.89615	6.89615
	Extl2	0.0203617	2.42425	2.44461	-5.618	1.27754	-6.89554	6.89554
	H6pd	0.138488	16.4831	16.6215	-2.85216	4.04291	-6.89507	6.89507
	Ybx1	0.665278	79.1208	79.7861	-0.58797	6.30599	-6.89396	6.89396
	Ube2a	0.0562733	6.6891	6.74537	-4.15141	2.74181	-6.89322	6.89322
	Bpnt1	0.134339	15.9389	16.0733	-2.89605	3.99448	-6.89054	6.89054
	Vmp1	0.390634	46.3342	46.7248	-1.35611	5.53401	-6.89012	6.89012
	Gm15487	0.10041	11.8989	11.9993	-3.31602	3.57276	-6.88878	6.88878
	Rcn2	0.0468307	5.54032	5.58715	-4.4164	2.46997	-6.88637	6.88637
	RP23-16D16.14	0.0117213	1.38656	1.39828	-6.41473	0.471507	-6.88624	6.88624
	Ezr	0.387439	45.8103	46.1977	-1.36796	5.5176	-6.88556	6.88556
	Hmmr	0.008614	1.01629	1.02491	-6.8591	0.0233139	-6.88242	6.88242
	Hmgcll1	0.00643916	0.759477	0.765916	-7.27891	-0.396922	-6.88199	6.88199
	Hist1h2bm	0.1	11.7938	11.8938	-3.32193	3.55996	-6.88188	6.88188
	Ppp1r14b	0.190725	22.4742	22.6649	-2.39043	4.4902	-6.88063	6.88063
	Mpdu1	0.0579817	6.82262	6.8806	-4.10826	2.77032	-6.87858	6.87858
	Naa38	0.0787731	9.26911	9.34788	-3.66615	3.21243	-6.87858	6.87858
	Ocln	0.157891	18.5765	18.7344	-2.663	4.21541	-6.8784	6.8784
	2610305D13Rik	0.0170688	2.00727	2.02434	-5.8725	1.00523	-6.87773	6.87773
	Gfpt1	0.353141	41.522	41.8752	-1.50168	5.3758	-6.87749	6.87749
	Angptl4	0.0249117	2.92686	2.95177	-5.32703	1.54935	-6.87639	6.87639
	Hprt	0.23577	27.6935	27.9292	-2.08455	4.79147	-6.87602	6.87602
	Lsm6	0.0286922	3.37018	3.39887	-5.1232	1.75283	-6.87602	6.87602
	Myof	0.264887	31.07	31.3349	-1.91655	4.95745	-6.874	6.874
	5730507C01Rik	0.0093433	1.09551	1.10486	-6.74185	0.131606	-6.87346	6.87346
	Lamp2	0.172657	20.2381	20.4107	-2.53402	4.339	-6.87302	6.87302
	Cbx3	0.105027	12.3054	12.4105	-3.25117	3.62122	-6.8724	6.8724
	Gm15832	0.0382907	4.4843	4.52259	-4.70686	2.16488	-6.87175	6.87175
	Pstpip2	0.0335181	3.92304	3.95656	-4.89892	1.97197	-6.87089	6.87089
	Ltbp1	0.0245541	2.87388	2.89843	-5.34789	1.523	-6.87089	6.87089
	Chtf8	0.150219	17.5812	17.7314	-2.73486	4.13596	-6.87082	6.87082
	RP23-125I14.1	0.0104027	1.21539	1.22579	-6.5869	0.281413	-6.86831	6.86831
	Lamtor4	0.0795093	9.28938	9.36889	-3.65273	3.21558	-6.86831	6.86831
	Lbp	0.0653644	7.63577	7.70113	-3.93535	2.93277	-6.86812	6.86812
	Eif6	0.129831	15.1651	15.2949	-2.94529	3.92268	-6.86797	6.86797
	Pex7	0.0596827	6.96881	7.02849	-4.06654	2.80091	-6.86746	6.86746
	Cyb5a	0.234611	27.3627	27.5973	-2.09166	4.77414	-6.8658	6.8658
	Glrx5	0.113083	13.1857	13.2988	-3.14455	3.7209	-6.86545	6.86545
	Lpp	0.184298	21.4862	21.6705	-2.43989	4.42534	-6.86522	6.86522
	Rhog	0.0948238	11.0535	11.1483	-3.39861	3.46643	-6.86503	6.86503
	Acot2	0.0159733	1.86178	1.87776	-5.96819	0.896686	-6.86488	6.86488
	Pabpc1	0.521119	60.6974	61.2185	-0.940315	5.92356	-6.86388	6.86388
	Zfp943	0.0221633	2.58018	2.60234	-5.49568	1.36747	-6.86315	6.86315
	Alg11	0.049517	5.76067	5.81019	-4.33593	2.52624	-6.86217	6.86217
	RP24-93F24.1	0.0462567	5.38076	5.42702	-4.43419	2.42781	-6.862	6.862
	Emc4	0.11109	12.9189	13.0299	-3.1702	3.69141	-6.8616	6.8616
	Ndufc1	0.0547357	6.36236	6.4171	-4.19137	2.66956	-6.86094	6.86094
	Rpl30	0.189736	22.0513	22.241	-2.39793	4.46279	-6.86072	6.86072
	Rpl9-ps6	0.050713	5.88973	5.94045	-4.3015	2.5582	-6.8597	6.8597
	Phlda1	0.164384	19.0862	19.2506	-2.60485	4.25446	-6.85931	6.85931
	Runx1	0.0870314	10.0968	10.1839	-3.52232	3.33583	-6.85815	6.85815
	Neurl1a	0.0106054	1.23023	1.24083	-6.55905	0.298922	-6.85797	6.85797
	Khdrbs3	0.0185876	2.15357	2.17215	-5.74951	1.10673	-6.85624	6.85624
	Tmco1	0.0490989	5.68724	5.73634	-4.34817	2.50773	-6.8559	6.8559
	Gm5560	0.0261989	3.03359	3.05979	-5.25435	1.60103	-6.85538	6.85538
	Pnp2	0.0170398	1.97305	1.99009	-5.87495	0.980426	-6.85538	6.85538
	Vapa	0.335038	38.7779	39.1129	-1.5776	5.27716	-6.85477	6.85477
	Mtch1	0.203158	23.5136	23.7167	-2.29933	4.55542	-6.85475	6.85475
	Cd248	0.0365414	4.22925	4.26579	-4.77433	2.0804	-6.85473	6.85473
	Pole3	0.0458513	5.30437	5.35022	-4.44689	2.40718	-6.85408	6.85408
	Dok4	0.0538863	6.23203	6.28592	-4.21394	2.6397	-6.85364	6.85364
	Ncald	0.0284577	3.2899	3.31836	-5.13503	1.71805	-6.85308	6.85308
	Rab35	0.0919114	10.6251	10.717	-3.44361	3.4094	-6.85301	6.85301
	Gja4	0.0138764	1.60386	1.61774	-6.17122	0.681552	-6.85277	6.85277
	Lipt2	0.0351497	4.06267	4.09782	-4.83035	2.02243	-6.85277	6.85277
	Ppap2a	0.085803	9.91132	9.99713	-3.54283	3.30908	-6.85191	6.85191
	Myl6	1.66861	192.722	194.39	0.738644	7.59038	-6.85173	6.85173
	Sez6l2	0.0166675	1.92415	1.94081	-5.90682	0.944219	-6.85104	6.85104
	Emp2	0.0679908	7.84433	7.91232	-3.87852	2.97165	-6.85017	6.85017
	2010012O05Rik	0.0214934	2.47753	2.49902	-5.53996	1.3089	-6.84886	6.84886
	Wee1	0.0240944	2.77734	2.80143	-5.37516	1.4737	-6.84886	6.84886
	Mrpl41	0.065792	7.58241	7.6482	-3.92595	2.92266	-6.8486	6.8486
	Lama3	0.100149	11.5377	11.6379	-3.31978	3.52828	-6.84807	6.84807
	Fbln7	0.00724547	0.834423	0.841669	-7.10871	-0.261149	-6.84756	6.84756
	Rpf2	0.0303839	3.49916	3.52954	-5.04055	1.80701	-6.84756	6.84756
	Eno1	0.0913212	10.5079	10.5992	-3.45291	3.3934	-6.84631	6.84631
	Ncoa4	0.0420312	4.83613	4.87816	-4.5724	2.27385	-6.84625	6.84625
	Cds1	0.0118759	1.36521	1.37709	-6.39581	0.449127	-6.84494	6.84494
	Sdc3	0.052728	6.06019	6.11292	-4.24529	2.59936	-6.84465	6.84465
	Mob3a	0.0530713	6.09903	6.15211	-4.23592	2.60858	-6.8445	6.8445
	Arf1	0.626868	71.969	72.5958	-0.673766	6.1693	-6.84307	6.84307
	Usp27x	0.00546882	0.627534	0.633003	-7.51455	-0.672235	-6.84232	6.84232
	Gna12	0.112973	12.9576	13.0706	-3.14595	3.69573	-6.84168	6.84168
	Gm11942	0.1	11.4691	11.5691	-3.32193	3.51968	-6.84161	6.84161
	Coq10b	0.038944	4.46467	4.50361	-4.68245	2.15855	-6.84101	6.84101
	Uxs1	0.0252405	2.89245	2.91769	-5.30812	1.53229	-6.84041	6.84041
	Mdh1	0.218651	25.0554	25.2741	-2.1933	4.64705	-6.84035	6.84035
	Tprgl	0.135597	15.5311	15.6667	-2.88261	3.95709	-6.83969	6.83969
	Plekhs1	0.0930341	10.6448	10.7378	-3.4261	3.41207	-6.83817	6.83817
	Cxcl5	0.1	11.4334	11.5334	-3.32193	3.51518	-6.83711	6.83711
	1190002N15Rik	0.0355287	4.062	4.09753	-4.81487	2.02219	-6.83706	6.83706
	Slc35e4	0.0267248	3.05545	3.08217	-5.22568	1.61138	-6.83706	6.83706
	2610002M06Rik	0.0295306	3.37547	3.405	-5.08165	1.75509	-6.83673	6.83673
	Acox1	0.278464	31.8244	32.1029	-1.84443	4.99206	-6.8365	6.8365
	Ldlr	0.180681	20.6487	20.8294	-2.46848	4.36798	-6.83646	6.83646
	Ifngr1	0.266979	30.4896	30.7565	-1.9052	4.93024	-6.83544	6.83544
	Glce	0.0274074	3.1292	3.15661	-5.18929	1.6458	-6.83509	6.83509
	Pdgfc	0.0275783	3.14824	3.17582	-5.18032	1.65455	-6.83487	6.83487
	Mfsd2a	0.0103934	1.18612	1.19651	-6.58818	0.246245	-6.83443	6.83443
	Rab5c	0.213172	24.3253	24.5385	-2.22991	4.60439	-6.8343	6.8343
	Cap1	0.344742	39.3349	39.6796	-1.53641	5.29774	-6.83415	6.83415
	Abcd3	0.278683	31.7959	32.0746	-1.8433	4.99077	-6.83407	6.83407
	Urah	0.0707351	8.06502	8.13576	-3.82143	3.01168	-6.83311	6.83311
	Wnt5a	0.0328968	3.748	3.7809	-4.92591	1.90612	-6.83203	6.83203
	Gnai3	0.197174	22.4473	22.6444	-2.34246	4.48847	-6.83092	6.83092
	Sox4	0.202443	23.0304	23.2328	-2.30441	4.52547	-6.82988	6.82988
	Sypl	0.0698516	7.94146	8.01131	-3.83956	2.9894	-6.82897	6.82897
	Zfand5	0.111426	12.6653	12.7767	-3.16585	3.6628	-6.82865	6.82865
	Kif23	0.0512462	5.81766	5.8689	-4.28641	2.54044	-6.82685	6.82685
	DNAJC19	0.148449	16.8484	16.9968	-2.75196	4.07454	-6.82649	6.82649
	Vkorc1	0.121852	13.7852	13.9071	-3.0368	3.78505	-6.82185	6.82185
	1810043H04Rik	0.0560374	6.33663	6.39266	-4.15747	2.66372	-6.82118	6.82118
	Ndc80	0.0106247	1.20143	1.21205	-6.55643	0.264749	-6.82118	6.82118
	Gm9385	0.197849	22.3621	22.56	-2.33753	4.48299	-6.82052	6.82052
	Gjb1	0.452023	51.0655	51.5175	-1.14553	5.67428	-6.81981	6.81981
	Mrpl27	0.0711834	8.03446	8.10565	-3.81231	3.0062	-6.81852	6.81852
	Mrpl22	0.0476489	5.37813	5.42578	-4.39141	2.4271	-6.81852	6.81852
[truncated: 11,912 more rows]

## Sheet: Figure 2
Figure 2B
		Absence	Presence
	MC-PDAC	0.47	0.53
	US Biomax	0.55	0.45
	UNMC	0.49	0.51
	MC-BC	0.99	0.01
Figure 2C
		Absence	Presence
	MC	0.42	0.58

## Sheet: Figure 3
Figure 3C
		Control+Vehicle	Control+CVB3	KC+Vehicle	KC+CVB3
	Normal Tissue in %	98.7	50.1366	88.48	11.15
		96.6	81.8272	68.8	15.3
		97.1	66.543	72.1	23.6
		94.3	82.9406	80.7	28.6
		95.8	70.3336	77.2	13.5
	Fat in %	1.3	49.8634	2.7	6.9
		3.4	17.8222	1	6.9
		2.9	33.457	8.1	0.5
		5.7	17.0594	5.3	1.6
		4.2	29.664	7.7	6.2
	Abnormal Structures in %	0	0	8.9	82
		0	0	30.2	77.7
		0	0	19.8	75.9
		0	0	14	69.8
		0	0	15.1	80.3
Figure 3D
			Average Percent	Plus/Minus in %
	KC +Vehicle (lesions in %)	ADM	66.9141	4.86885
		PanIN1	31.9044	4.61221
		PanIN2	1.18152	0.346368
		PanIN3/PDA	0	0
	KC + CVB3 (lesions in %)	ADM	17.1664	5
		PanIN1	63.3565	7.3
		PanIN2	16.5196	3.5
		PanIN3/PDA	2.48567	1.6
Figure 3F
		Ly6B.2+	Ly6B.2+	Ly6B.2+	Ly6B.2+	CD3+	CD3+	CD3+	CD3+	F4/80+	F4/80+	F4/80+	F4/80+
		Control+Vehicle	KC+Vehicle	Control+CVB3	KC + CVB3	Control+Vehicle	KC+Vehicle	Control+CVB3	KC + CVB3	Control+Vehicle	KC+Vehicle	Control+CVB3	KC + CVB3
	Number of Cells per Field	1	0	0	29	32	36	15	143	1	47	77	264
		0	0	0	20	32	6	20	131	1	85	16	178
		0	0	1	12	30	14	16	141	2	101	60	191
		1	0	0	11	9	11	20	130	12	12	74	184
		0	0	0	26	3	11	13	143	4	97	28	230
		0	0	1	6	3	16	21	168	1	10	65	236
	Average	0.333333	0	0.333333	17.3333	18.1667	15.6667	17.5	142.667	3.5	58.6667	53.3333	213.833
	Standard Deviation	0.516398	0	0.516398	9.11409	14.6071	10.5198	3.27109	13.721	4.32435	41.5628	25.3114	34.5393

## Sheet: Figure 4
Figure 4B
		KC+Vehicle	Sex	KC+CVB3	Sex	KC;CAR-/-+Vehicle	Sex	KC;CAR-/-+CVB3	Sex
	Acrsin transformation of proportion abnormal area =ASIN(SQRT(E2))*180/PI() in percent	12.3663	m	71.8198	m	38.2812	f	18.9659	m
		16.709	m	69.76	m	18.3369	m	17.3415	m
		12.3797	m	66.1106	f	37.1036	m	29.8014	f
		38.4386	f	61.649	m	26.4751	m	28.3198	f
		19.6371	m	68.2732	f	39.8032	f	20.6625	f
						26.2063	m	18.0966	m
	Average abnormal/total in percent	19.9061		67.5225		31.0344		22.1979
	Standard Deviation	10.8079		3.88997		8.62052		5.44979
Figure 4C
		KC+Vehicle	Sex	KC+CVB3	Sex	KC;CAR-/-+Vehicle	Sex	KC;CAR-/-+CVB3	Sex
	Fold Change average F4/80 positive pixels per um2 (area)	0.45125	m	1.37943	m	0.52959	m	0.999904	m
		1.25939	m	3.74404	m	2.57496	m	0.491203	m
		0.531747	m	4.07643	f	1.24206	m	1.16128	f
		1.75761	m	1.92414	m	1.5192	f	0.436534	f
				3.62619	f	1.62623	m	0.472755	m
	Average fold change	1		2.95005		1.49841		0.712335
	Standard Deviation	0.622267		1.21199		0.738251		0.341546

## Sheet: Figure 5
Figure 5A
		KC+Vehicle	KC+CVB3
	beta-Gal positive PanIN1A/B in percent	87.1795	6.55738
		86.6667	8.62069
		92.3077	8.13953
	Average in percent	88.7179	7.77253
	Standard Deviation	3.11	1.07951
Figure 5B
		KC+Vehicle	KC+CVB3
	p16INK4 positive PanIN1A/B in percent	85.7143	3.33333
		84.6154	2.82486
		78.9474	3.44828
	Average in percent	83.0923	3.20216
	Standard Deviation	3.63146	0.331765

## Sheet: Figure 6
Figure 6B
		Survival
	Sex	Mouse ID	Weeks Elapsed	KC + Vehicle	KC + CVB3
			1
			2
			3
			4
			5
			6
			7
			8
			9
			10
			11
			12
			13
			14
			15
			16
			17
			18
			19
			20
			21
			22
	f	1639	23		1
	m	1642	24		1
			25
	f	2170	26		1
			27
			28
			29
			30
			31
			32
			33
			34
			35
			36
			37
	f	2169	38		1
			39
			40
			41
			42
			43
			44
			45
			46
			47
			48
			49
	m	1656	50	1
			51
			52
			53
			54
			55
	m	2177	56		1
			57
	m	2418	58	1
	m	1658	59	1
			60
			61
			62
			63
			64
			65
			66
			67
			68
			69
			70
			71
			72
			73
			74
			75
			76
			77
			78
			79
			80
			81
			82
			83
			84
			85
			86
	f	2464	87	1
			88
			89
			90
	f	2172	91		1
			92
			93
	m	1645	94		1
			95
			96
	m	1650	97	1
			98
			99
			100
			101
			102
			103
			104
	f	2411	105	1
			106
			107
			108
			109
			110
			111
			112
			113
			114
			115
			116
			117
	m	1647	118	1

## Sheet: Supplemental Data S1
Supplemental Data S1A
		Adeno-Null	Adeno-Cre
	Cxadr/Gapdh - Relative Fold	1.02695	0.941416
		1.02179	0.699243
		0.952991	0.909232
	Average Fold	1.00058	0.849964
	Standard Deviation	0.0412916	0.131516
Supplemental Data S1E
		Absence	Presence
	ISH CVB3 Probe 2	0.44	0.56
	n=36

## Sheet: Supplemental Data S2
Supplemental Data S2B
		Absence	Presence
	CVB1	0.73	0.27
	CVB2	0.56	0.44
	CVB4	0.37	0.63
	CVB5	0.56	0.44
	CVB6	0.64	0.36

## Sheet: Supplemental Data S3
Supplemental Data S3A
		Control		KC
		Vehicle	CVB3	Vehicle	CVB3
	Serum IgG (CVB3) in ng/ml	-30.9205	224.605	-19.415	474.873
		-27.0853	353.702	-22.799	22.3969
		-27.9877	126.441	-28.8901	108.546
		-29.8669	595.32	-30.2437	345.265
		-28.2878	-10.0262	-26.8597	123.629
	Average	-28.8297	258.008	-25.6415	214.942
Supplemental Data S3B

## Sheet: Supplemental Data S4
Supplemental data S4
			M	M	M	F	F
	KC +Vehicle (lesions in %)	ADM	59.387	65.1083	70.4082	71.5142	68.1529
		PanIN1	39.0805	33.6374	28.3447	27.8861	30.5732
		PanIN2	1.53257	1.25428	1.24717	0.5997	1.27389
		PanIN3/PDA	0	0	0	0	0
			F	F	M	M	M
	KC + CVB3 (lesions in %)	ADM	8.94855	21.6561	18.1887	19.8725	19.5251
		PanIN1	70.6935	52.2293	67.3962	60.1488	66.3149
		PanIN2	17.8971	21.0191	12.8302	17.7471	13.1047
		PanIN3/PDA	2.46085	5.09554	1.58491	2.23167	1.05541

[truncated: 4 more sheets: Supplemental Data S6, Supplemental Data S7, Supplemental Data S8, Supplemental Data S10]
